# Supplementary material for: Comprehensive Analysis of the Complete Mitochondrial Genomes of Dendrobium nobile Lindl. and Dendrobium denneanum Kerr., Two Precious Traditional Chinese Medicinal Herbs
Source: Int J Mol Sci. 2026 Apr 11;27(8):3441. doi: 10.3390/ijms27083441 (PMC13115791; doi:10.3390/ijms27083441)
Supplement: Supplementary file 1 [file ijms-27-03441-s001.zip]

Archive with 9 entries (9 files):
- Table S1 Statistics of Next-generation  and Third-generation sequencing data.xlsx
- Table S2 Statistics of mitochondrial gene annotation information.xlsx
- Table S3 RSCU statistics of Dendrobium nobile and Dendrobium denneanum.xlsx
- Table S4 Dendrobium nobile and Dendrobium denneanum -mt. dispersed.xlsx
- Table S5 Dendrobium nobile-mt.ssr.statistics
- Table S6 Dendrobium denneanum-mt.ssr.statistics
- Table S7 Dendrobium nobile-mt.tandem.xls
- Table S8 Dendrobium denneanum-mt.tandem.xls
- Table S9 The KaKs values of each gene inferred selection regime of Dendrobium nobile and Dendrobium denneanum after pairwise comparison with other species.xlsx
