# Supplementary material for: Comprehensive Analysis of the Complete Mitochondrial Genomes of Dendrobium nobile Lindl. and Dendrobium denneanum Kerr., Two Precious Traditional Chinese Medicinal Herbs
Source: Int J Mol Sci. 2026 Apr 11;27(8):3441. doi: 10.3390/ijms27083441 (PMC13115791; doi:10.3390/ijms27083441)
Supplement: Supplementary file 1 [file ijms-27-03441-s001.zip › Table S1 Statistics of Next-generation and Third-generation sequencing data.xlsx]

## Sheet: Sheet1
Table S1 Statistics of Next-generation and Third-generation sequencing data
	Next-generation sequencing data					Third-generation sequencing data
Sample	ReadSum	BaseSum	GC (%)	Q20(%)	Q30(%)	Number of Reads	Number of Bases	Mean Read Length	N50 Read Length
Dendrobium nobile Lindl.	39727202	11918160600	36.61	96.89	91.43	1233610	13044966881	10574	22850
Dendrobium denneanum Kerr.	60532779	18159833700	36.44	95.19	89.1	1555262	12568644191	8081	23931
Note:ReadSum: Total number of pair-end reads in Clean Data; BaseSum: Total number of bases in Clean Data; GC content: The percentage of G and C bases in Clean Data; Q20, Q30: The percentage of bases with a quality score ≥ 20 or ≥ 30 in the Clean Data;N50 Read Length: the sequencing read length at 50% of the total when the sequencing data is arranged in descending order.
