# Supplementary material for: Comprehensive Analysis of the Complete Mitochondrial Genomes of Dendrobium nobile Lindl. and Dendrobium denneanum Kerr., Two Precious Traditional Chinese Medicinal Herbs
Source: Int J Mol Sci. 2026 Apr 11;27(8):3441. doi: 10.3390/ijms27083441 (PMC13115791; doi:10.3390/ijms27083441)
Supplement: Supplementary file 1 [file ijms-27-03441-s001.zip › Table S2 Statistics of mitochondrial gene annotation information.xlsx]

## Sheet: Sheet1
Table S2 Statistics of mitochondrial gene annotation information
Sample	gene	PCGs	tRNA	rRNA	pseudo		ORF
Dendrobium nobile Lindl.	67	35	29	3	0		3698
Dendrobium denneanum Kerr.	72	36	33	3	0		3080
Note: gene: The number of genes; PCGs:The number of protein-coding genes; tRNA: The number of the tRNA annotation; rRNA: The number of the rRNA annotation; pesudo: The number of pesudo genes; ORF：The number of Open Reading Frame(ORF)
