# Supplementary material for: Comprehensive Analysis of the Complete Mitochondrial Genomes of Dendrobium nobile Lindl. and Dendrobium denneanum Kerr., Two Precious Traditional Chinese Medicinal Herbs
Source: Int J Mol Sci. 2026 Apr 11;27(8):3441. doi: 10.3390/ijms27083441 (PMC13115791; doi:10.3390/ijms27083441)
Supplement: Supplementary file 1 [file ijms-27-03441-s001.zip › Table S3 RSCU statistics of Dendrobium nobile and Dendrobium denneanum.xlsx]

## Sheet: Sheet1
Table S3 RSCU statistics of Dendrobium nobile and Dendrobium denneanum
Sample	AminoAcid	Symbol	Codon	No.	RSCU		Sample	AminoAcid	Symbol	Codon	No.	RSCU
Dendrobium nobile Lindl.	*	Ter	UAA	11	1.1		Dendrobium denneanum Kerr.	*	Ter	UAA	12	1.1613
	*	Ter	UAG	8	0.8			*	Ter	UAG	8	0.7742
	*	Ter	UGA	11	1.1			*	Ter	UGA	11	1.0645
	A	Ala	GCA	139	0.9553			A	Ala	GCA	141	0.9559
	A	Ala	GCC	136	0.9347			A	Ala	GCC	137	0.9288
	A	Ala	GCG	73	0.5017			A	Ala	GCG	75	0.5085
	A	Ala	GCU	234	1.6082			A	Ala	GCU	237	1.6068
	C	Cys	UGC	45	0.8182			C	Cys	UGC	45	0.8036
	C	Cys	UGU	65	1.1818			C	Cys	UGU	67	1.1964
	D	Asp	GAC	93	0.6242			D	Asp	GAC	94	0.6288
	D	Asp	GAU	205	1.3758			D	Asp	GAU	205	1.3712
	E	Glu	GAA	238	1.3878			E	Glu	GAA	242	1.3868
	E	Glu	GAG	105	0.6122			E	Glu	GAG	107	0.6132
	F	Phe	UUC	259	0.8795			F	Phe	UUC	261	0.8847
	F	Phe	UUU	330	1.1205			F	Phe	UUU	329	1.1153
	G	Gly	GGA	217	1.416			G	Gly	GGA	222	1.4208
	G	Gly	GGC	84	0.5481			G	Gly	GGC	87	0.5568
	G	Gly	GGG	103	0.6721			G	Gly	GGG	105	0.672
	G	Gly	GGU	209	1.3638			G	Gly	GGU	211	1.3504
	H	His	CAC	55	0.4701			H	His	CAC	55	0.4701
	H	His	CAU	179	1.5299			H	His	CAU	179	1.5299
	I	Ile	AUA	182	0.8161			I	Ile	AUA	184	0.819
	I	Ile	AUC	187	0.8386			I	Ile	AUC	188	0.8368
	I	Ile	AUU	300	1.3453			I	Ile	AUU	302	1.3442
	K	Lys	AAA	182	1.1895			K	Lys	AAA	186	1.1923
	K	Lys	AAG	124	0.8105			K	Lys	AAG	126	0.8077
	L	Leu	CUA	126	0.8299			L	Leu	CUA	125	0.8188
	L	Leu	CUC	102	0.6718			L	Leu	CUC	102	0.6681
	L	Leu	CUG	92	0.6059			L	Leu	CUG	95	0.6223
	L	Leu	CUU	196	1.2909			L	Leu	CUU	197	1.2904
	L	Leu	UUA	203	1.337			L	Leu	UUA	202	1.3231
	L	Leu	UUG	192	1.2645			L	Leu	UUG	195	1.2773
	M	Met	AUG	260	3			M	Met	AUG	263	3
	M	Met	CUG	0	0			M	Met	CUG	0	0
	M	Met	UUG	0	0			M	Met	UUG	0	0
	N	Asn	AAC	76	0.6307			N	Asn	AAC	77	0.6337
	N	Asn	AAU	165	1.3693			N	Asn	AAU	166	1.3663
	P	Pro	CCA	154	1.1756			P	Pro	CCA	155	1.1632
	P	Pro	CCC	107	0.8168			P	Pro	CCC	110	0.8255
	P	Pro	CCG	73	0.5573			P	Pro	CCG	74	0.5553
	P	Pro	CCU	190	1.4504			P	Pro	CCU	194	1.4559
	Q	Gln	CAA	185	1.451			Q	Gln	CAA	185	1.451
	Q	Gln	CAG	70	0.549			Q	Gln	CAG	70	0.549
	R	Arg	AGA	123	1.279			R	Arg	AGA	129	1.3096
	R	Arg	AGG	64	0.6655			R	Arg	AGG	64	0.6497
	R	Arg	CGA	126	1.3102			R	Arg	CGA	129	1.3096
	R	Arg	CGC	60	0.6239			R	Arg	CGC	61	0.6193
	R	Arg	CGG	77	0.8007			R	Arg	CGG	77	0.7817
	R	Arg	CGU	127	1.3206			R	Arg	CGU	131	1.3299
	S	Ser	AGC	84	0.5993			S	Ser	AGC	84	0.595
	S	Ser	AGU	139	0.9917			S	Ser	AGU	140	0.9917
	S	Ser	UCA	167	1.1914			S	Ser	UCA	167	1.183
	S	Ser	UCC	135	0.9631			S	Ser	UCC	138	0.9776
	S	Ser	UCG	116	0.8276			S	Ser	UCG	117	0.8288
	S	Ser	UCU	200	1.4269			S	Ser	UCU	201	1.4238
	T	Thr	ACA	114	0.9935			T	Thr	ACA	118	1.0194
	T	Thr	ACC	119	1.037			T	Thr	ACC	119	1.0281
	T	Thr	ACG	61	0.5316			T	Thr	ACG	60	0.5184
	T	Thr	ACU	165	1.4379			T	Thr	ACU	166	1.4341
	V	Val	GUA	165	1.1849			V	Val	GUA	167	1.1844
	V	Val	GUC	115	0.8259			V	Val	GUC	118	0.8369
	V	Val	GUG	114	0.8187			V	Val	GUG	113	0.8014
	V	Val	GUU	163	1.1706			V	Val	GUU	166	1.1773
	W	Trp	UGG	124	1			W	Trp	UGG	127	1
	Y	Tyr	UAC	60	0.4898			Y	Tyr	UAC	60	0.4781
	Y	Tyr	UAU	185	1.5102			Y	Tyr	UAU	191	1.5219
Note: Amino acid: A single-letter abbreviation for amino acids; *: Represents the stop codon; Symbol: Three-letter abbreviation for amino acid; Codon: codon; No: The number of codons; RSCU: Relative Synonymous Codon Usage.
