# Supplementary material for: Comprehensive Analysis of the Complete Mitochondrial Genomes of Dendrobium nobile Lindl. and Dendrobium denneanum Kerr., Two Precious Traditional Chinese Medicinal Herbs
Source: Int J Mol Sci. 2026 Apr 11;27(8):3441. doi: 10.3390/ijms27083441 (PMC13115791; doi:10.3390/ijms27083441)
Supplement: Supplementary file 1 [file ijms-27-03441-s001.zip › Table S4 Dendrobium nobile and Dendrobium denneanum -mt. dispersed.xlsx]

## Sheet: Sheet1
Table S4 Dispersed repeats in the mitochondrial genomes of Dendrobium nobile Lindl. and Dendrobium denneanum Kerr.
Sample	#Chr1	Chr2	type	alignment length	similarity	start1	end1	start2	end2	evalue	Sample	#Chr1	Chr2	type	alignment length	similarity	start1	end1	start2	end2	evalue
D. nobile Lindl.	chr1	chr1	F	87	95.402	24050	24136	24018	24100	4.67e-31	D. denneanum Kerr.	chr1	chr1	F	74	100	13876	13949	13844	13917	8.73e-32
	chr1	chr1	F	51	92.157	24086	24136	24018	24064	4.81e-11		chr1	chr1	F	42	100	13908	13949	13844	13885	5.36e-14
	chr1	chr1	F	33	100	49360	49392	38895	38927	8.04e-09		chr1	chr2	P	320	100	23226	23545	14636	14955	1.55e-168
	chr1	chr1	F	30	100	46817	46846	6696	6725	3.74e-07		chr1	chr2	P	320	75	8710	9024	7862	8176	2.43e-32
	chr1	chr1	F	33	96.97	49607	49639	6736	6768	3.74e-07		chr1	chr2	P	739	69.553	6964	7689	9544	10264	2.48e-17
	chr1	chr11	P	360	78.889	9731	10087	25648	26000	4.48e-61		chr1	chr2	F	45	95.556	34814	34857	3630	3674	8.98e-12
	chr1	chr11	P	120	85	9022	9139	8	124	1.69e-25		chr1	chr2	P	93	78.495	5370	5462	14395	14487	5.4e-09
	chr1	chr11	P	97	85.567	7391	7487	1237	1333	4.74e-21		chr1	chr12	F	302	100	23218	23519	24850	25151	1.57e-158
	chr1	chr11	P	192	74.479	7960	8150	573	761	2.22e-14		chr1	chr12	P	76	88.158	18506	18581	18720	18792	8.91e-17
	chr1	chr11	P	69	82.609	6993	7061	1515	1583	8.04e-09		chr1	chr12	F	45	95.556	34814	34857	12463	12507	8.98e-12
	chr1	chr12	P	115	100	6575	6689	10688	10802	2.1e-54		chr1	chr12	F	41	90.244	29596	29636	16468	16508	9.04e-07
	chr1	chr12	P	699	70.959	33685	34358	5210	5877	6.09e-25		chr1	chr12	F	28	100	23562	23589	25175	25202	3.25e-06
	chr1	chr12	F	47	93.617	34399	34444	11417	11463	4.81e-11		chr1	chr6	F	302	100	23218	23519	33244	33545	1.57e-158
	chr1	chr12	F	42	95.238	34403	34444	11450	11491	1.73e-10		chr1	chr6	F	457	72.429	7320	7767	2835	3276	6.79e-28
	chr1	chr12	F	42	95.238	34403	34444	11478	11519	1.73e-10		chr1	chr6	F	41	97.561	34214	34254	23497	23537	8.98e-12
	chr1	chr12	F	61	86.885	34403	34462	11506	11566	1.73e-10		chr1	chr6	F	35	100	23559	23593	1	35	4.18e-10
	chr1	chr12	P	44	90.909	34403	34446	24062	24105	2.89e-08		chr1	chr5	F	358	95.251	23224	23581	33118	33462	2.03e-157
	chr1	chr7	P	117	99.145	38804	38920	304	420	7.55e-54		chr1	chr5	P	91	81.319	13862	13952	2546	2636	6.94e-13
	chr1	chr7	P	41	95.122	15236	15276	270	310	6.22e-10		chr1	chr5	P	88	81.818	13862	13949	2581	2668	6.94e-13
	chr1	chr17	F	90	98.889	6608	6697	9232	9321	7.71e-39		chr1	chr5	F	49	89.796	33880	33927	6635	6680	1.94e-08
	chr1	chr17	F	50	88	24014	24063	4395	4444	2.89e-08		chr1	chr5	P	75	80	13875	13949	2613	2687	2.51e-07
	chr1	chr3	P	105	92.381	24018	24122	50539	50635	2.79e-33		chr1	chr5	P	55	83.636	13862	13916	2550	2604	3.25e-06
	chr1	chr3	P	91	91.209	24046	24136	50557	50639	1.69e-25		chr1	chr10	F	297	99.663	23224	23519	20764	21060	1.58e-153
	chr1	chr3	F	64	96.875	14196	14258	16228	16291	3.66e-22		chr1	chr10	P	41	95.122	34818	34857	1997	2037	1.5e-09
	chr1	chr3	P	69	94.203	24018	24086	50539	50603	4.74e-21		chr1	chr10	F	28	100	23562	23589	21084	21111	3.25e-06
	chr1	chr3	P	46	100	24018	24063	29812	29857	4.77e-16		chr1	chr14	P	314	97.452	23226	23538	17368	17679	9.52e-151
	chr1	chr3	P	55	92.727	24082	24136	50589	50639	2.87e-13		chr1	chr14	F	248	99.597	32949	33196	7009	7256	7.63e-127
	chr1	chr3	P	66	87.879	48521	48583	12004	12069	1.03e-12		chr1	chr14	P	57	85.965	13895	13951	10950	11006	5.4e-09
	chr1	chr3	P	54	92.593	24082	24135	29812	29861	1.03e-12		chr1	chr14	P	59	84.746	13863	13921	10948	11006	1.94e-08
	chr1	chr3	P	54	92.593	24046	24099	29812	29861	1.03e-12		chr1	chr16	P	265	100	23218	23482	1	265	5.81e-138
	chr1	chr3	P	52	90.385	24018	24069	13863	13914	4.81e-11		chr1	chr16	P	100	91	18377	18475	9572	9671	1.13e-30
	chr1	chr3	F	46	93.478	8987	9031	8063	8108	1.73e-10		chr1	chr16	P	47	100	32673	32719	8735	8781	8.91e-17
	chr1	chr3	F	41	95.122	34404	34444	33691	33731	6.22e-10		chr1	chr7	P	262	100	23224	23485	9889	10150	2.71e-136
	chr1	chr3	P	33	100	24018	24050	50539	50571	8.04e-09		chr1	chr7	P	45	95.556	34814	34857	16761	16805	8.98e-12
	chr1	chr3	P	78	80.769	48668	48743	11835	11911	1.04e-07		chr1	chr17	P	260	99.615	23224	23482	1	260	5.86e-133
	chr1	chr3	P	60	85	24046	24105	13863	13918	1.04e-07		chr1	chr17	F	69	82.609	25918	25983	870	933	9.04e-07
	chr1	chr3	P	62	83.871	26227	26286	44522	44583	1.04e-07		chr1	chr9	P	255	100	23300	23554	18394	18648	2.11e-132
	chr1	chr3	F	39	92.308	10056	10094	7751	7789	3.74e-07		chr1	chr9	P	211	83.886	12630	12838	16730	16938	3.95e-50
	chr1	chr3	P	55	85.455	24082	24136	13868	13918	1.35e-06		chr1	chr9	P	217	77.419	29794	30001	17569	17785	8.79e-27
	chr1	chr15	F	72	94.444	34394	34465	5248	5319	7.87e-24		chr1	chr9	F	45	97.778	25932	25976	14151	14195	5.36e-14
	chr1	chr15	P	63	90.476	34402	34464	8855	8917	1.72e-15		chr1	chr9	P	73	84.932	12425	12496	17082	17154	2.5e-12
	chr1	chr15	P	45	97.778	6800	6843	13971	14015	2.87e-13		chr1	chr9	P	128	75.781	13050	13174	16372	16496	1.94e-08
	chr1	chr2	F	55	100	24046	24100	265	319	4.74e-21		chr1	chr9	P	85	78.824	29536	29618	17953	18035	9.04e-07
	chr1	chr2	F	55	100	24082	24136	265	319	4.74e-21		chr1	chr15	P	236	99.576	34102	34336	8042	8277	1.29e-119
	chr1	chr2	F	47	97.872	8735	8781	1712	1758	6.17e-15		chr1	chr15	F	282	93.972	23300	23581	14071	14339	3.6e-115
	chr1	chr2	P	54	90.741	35282	35335	46574	46627	3.72e-12		chr1	chr15	F	33	100	34818	34850	13076	13108	5.4e-09
	chr1	chr2	F	51	92.157	24018	24064	269	319	4.81e-11		chr1	chr15	P	44	90.909	15925	15968	10076	10119	1.94e-08
	chr1	chr2	P	40	95	55101	55140	35128	35167	2.24e-09		chr1	chr18	F	282	93.972	23300	23581	1363	1631	3.6e-115
	chr1	chr2	P	40	92.5	55100	55139	15993	16032	1.04e-07		chr1	chr11	P	282	93.972	23300	23581	23863	24131	3.6e-115
	chr1	chr5	F	74	90.541	34394	34467	19973	20046	6.13e-20		chr1	chr11	F	38	97.368	24227	24264	17567	17604	4.18e-10
	chr1	chr5	F	48	87.5	34397	34444	7417	7463	1.35e-06		chr1	chr11	P	41	95.122	34818	34857	16953	16993	1.5e-09
	chr1	chr10	F	66	92.424	34399	34464	7793	7858	7.93e-19		chr1	chr11	F	36	94.444	15865	15900	21244	21279	2.51e-07
	chr1	chr10	P	63	92.063	34402	34464	18320	18382	3.69e-17		chr1	chr3	P	282	93.972	23300	23581	23894	24162	3.6e-115
	chr1	chr10	F	45	97.778	6800	6843	8402	8446	2.87e-13		chr1	chr3	P	528	74.621	3440	3965	29962	30487	1.4e-59
	chr1	chr10	F	89	78.652	1772	1858	1037	1125	1.04e-07		chr1	chr3	P	657	73.212	6757	7395	26608	27258	1.09e-55
	chr1	chr10	P	32	96.875	34413	34444	16548	16579	1.35e-06		chr1	chr3	P	418	72.249	5658	6061	28132	28540	6.84e-23
	chr1	chr4	F	66	92.424	34399	34464	33349	33414	7.93e-19		chr1	chr3	P	81	88.889	29794	29874	10125	10205	1.14e-20
	chr1	chr4	P	39	100	23508	23546	19842	19880	3.72e-12		chr1	chr3	F	44	97.727	19752	19795	13308	13351	1.93e-13
	chr1	chr9	P	60	91.667	24046	24104	1449	1507	6.17e-15		chr1	chr3	P	104	79.808	618	719	33094	33196	2.5e-12
	chr1	chr9	P	56	92.857	24082	24136	1453	1507	2.22e-14		chr1	chr3	P	41	95.122	34818	34857	5962	6002	1.5e-09
	chr1	chr8	F	61	88.525	10404	10464	1367	1427	1.03e-12		chr1	chr3	P	74	82.432	1138	1208	32816	32889	5.4e-09
	chr1	chr8	F	67	86.567	34398	34464	9528	9593	3.72e-12		chr1	chr3	P	95	77.895	5367	5461	28730	28824	1.94e-08
	chr1	chr8	F	51	88.235	1175	1225	15052	15101	2.89e-08		chr1	chr3	P	96	78.125	4903	4996	29209	29302	6.99e-08
	chr1	chr20	F	93	79.57	1615	1707	20360	20452	1.73e-10		chr1	chr3	P	89	77.528	12772	12860	9665	9751	3.25e-06
	chr1	chr20	F	38	92.105	1934	1971	20693	20730	1.35e-06		chr1	chr13	P	183	100	23300	23482	1	183	2.23e-92
	chr1	chr6	F	69	84.058	34396	34462	10512	10580	6.22e-10		chr1	chr13	P	99	82.828	23483	23581	25105	25190	1.93e-13
	chr1	chr14	P	30	100	7134	7163	9515	9544	3.74e-07		chr1	chr8	P	731	72.64	7056	7770	18305	19026	3.03e-56
	chr1	chr13	F	32	96.875	34413	34444	20242	20273	1.35e-06		chr1	chr8	P	670	72.836	8713	9374	16308	16962	6.56e-53
	chr1	chr16	F	31	96.774	34413	34443	7941	7971	4.84e-06		chr1	chr8	P	79	81.013	8136	8211	17477	17552	6.99e-08
	chr2	chr2	F	32	96.875	29380	29411	24440	24471	1.31e-06		chr1	chr8	F	41	90.244	34818	34857	25570	25610	3.25e-06
	chr2	chr11	P	175	100	1	175	24881	25055	9.03e-88		chr1	chr8	P	41	90.244	17814	17854	28755	28793	3.25e-06
	chr2	chr11	F	887	74.183	719	1577	6653	7516	3.25e-87		chr1	chr4	P	95	91.579	23219	23312	14607	14699	5.25e-29
	chr2	chr11	F	258	79.07	1962	2216	7543	7798	3.46e-42		chr1	chr19	P	48	93.75	34814	34860	3845	3892	8.98e-12
	chr2	chr11	F	60	86.667	426	485	6449	6508	1.68e-10		chr2	chr2	F	56	96.429	31387	31441	31354	31409	6.19e-18
	chr2	chr11	F	51	88.235	2334	2384	7869	7919	7.82e-09		chr2	chr2	F	56	94.643	31632	31687	31562	31617	8.01e-17
	chr2	chr3	F	78	100	40976	41053	33911	33988	7.55e-34		chr2	chr2	F	57	92.982	31423	31479	14597	14653	1.04e-15
	chr2	chr3	P	56	92.857	264	319	50589	50640	7.76e-14		chr2	chr2	P	35	97.143	18988	19022	16927	16961	1.75e-08
	chr2	chr3	P	55	92.727	264	318	29812	29862	2.79e-13		chr2	chr2	P	30	100	22886	22915	22886	22915	2.26e-07
	chr2	chr3	P	55	92.727	265	319	50557	50607	2.79e-13		chr2	chr1	P	323	74.923	7865	8182	8704	9021	2.18e-32
	chr2	chr3	P	65	87.692	255	319	13868	13928	3.61e-12		chr2	chr1	P	675	69.778	9607	10264	6964	7626	2.23e-17
	chr2	chr3	P	48	91.667	367	414	48525	48572	1.68e-10		chr2	chr5	P	371	94.07	14600	14965	33111	33479	5.08e-158
	chr2	chr3	F	138	74.638	49759	49895	21671	21808	2.81e-08		chr2	chr5	P	49	100	14561	14609	30299	30347	6.19e-18
	chr2	chr3	P	131	75.573	48352	48479	37027	37155	2.81e-08		chr2	chr5	P	57	87.719	14561	14617	7982	8036	3.75e-10
	chr2	chr4	F	114	86.842	31604	31716	14997	15107	9.83e-28		chr2	chr5	P	30	100	14561	14590	33509	33538	2.26e-07
	chr2	chr4	P	34	100	5638	5671	18494	18527	2.17e-09		chr2	chr4	P	299	99.666	31426	31724	19330	19628	3.06e-155
	chr2	chr4	F	66	83.333	44432	44496	6886	6950	2.81e-08		chr2	chr4	F	333	77.177	12258	12579	11518	11848	3.57e-45
	chr2	chr4	P	35	97.143	311	345	22860	22893	1.01e-07		chr2	chr4	F	401	72.818	11585	11972	10812	11202	3.67e-25
	chr2	chr4	F	63	84.127	45658	45717	8948	9008	3.64e-07		chr2	chr4	F	88	90.909	14869	14955	14607	14692	3.67e-25
	chr2	chr17	P	57	100	36383	36439	10206	10262	3.56e-22		chr2	chr4	P	48	100	14561	14608	19201	19248	2.23e-17
	chr2	chr17	F	55	85.455	3530	3581	18635	18688	1.31e-06		chr2	chr4	P	56	94.643	31562	31617	19367	19422	8.01e-17
	chr2	chr9	P	67	94.03	255	320	1452	1517	1.66e-20		chr2	chr4	P	56	94.643	31632	31687	19437	19492	8.01e-17
	chr2	chr18	F	87	86.207	31630	31716	3937	4023	7.71e-19		chr2	chr4	P	54	94.444	14600	14653	19575	19628	1.04e-15
	chr2	chr15	F	56	96.429	545	600	11128	11182	9.97e-18		chr2	chr4	P	34	97.059	2917	2949	14479	14512	2.26e-07
	chr2	chr7	P	76	86.842	3943	4017	14413	14485	6e-15		chr2	chr12	P	294	100	14662	14955	24858	25151	3.96e-154
	chr2	chr7	F	44	97.727	308	351	41	83	1e-12		chr2	chr12	F	78	93.59	3599	3676	12432	12509	1.02e-25
	chr2	chr7	F	44	97.727	308	351	72	114	1e-12		chr2	chr12	F	47	93.617	3600	3646	9533	9579	8.07e-12
	chr2	chr7	F	39	100	313	351	14	52	3.61e-12		chr2	chr12	F	36	100	14571	14606	19643	19678	1.04e-10
	chr2	chr7	F	38	97.368	308	345	103	139	2.17e-09		chr2	chr12	F	31	96.774	3644	3674	9549	9579	2.92e-06
	chr2	chr7	P	111	78.378	3486	3584	14797	14907	7.82e-09		chr2	chr6	P	294	100	14662	14955	33252	33545	3.96e-154
	chr2	chr12	F	295	71.864	48109	48400	1698	1989	2.16e-14		chr2	chr6	P	550	74.727	10575	11121	27731	28271	2.7e-61
	chr2	chr12	P	38	100	459	496	16160	16197	1.3e-11		chr2	chr6	P	330	77.273	12261	12579	25893	26220	3.57e-45
	chr2	chr12	F	353	70.822	49239	49585	2718	3061	1.68e-10		chr2	chr6	P	396	75.253	11585	11972	26569	26956	5.98e-43
	chr2	chr12	F	141	75.177	47357	47496	945	1083	2.17e-09		chr2	chr6	P	213	72.3	9960	10171	2573	2784	3.75e-10
	chr2	chr12	F	87	81.609	48521	48604	2113	2193	2.17e-09		chr2	chr6	P	101	76.238	9534	9632	3109	3209	2.92e-06
	chr2	chr14	F	44	97.727	308	351	60	102	1e-12		chr2	chr10	P	296	99.662	14662	14957	20765	21060	1.42e-153
	chr2	chr14	F	44	97.727	308	351	91	133	1e-12		chr2	chr10	P	43	100	3634	3676	1995	2037	1.34e-14
	chr2	chr14	F	39	100	313	351	33	71	3.61e-12		chr2	chr14	F	314	97.452	14643	14955	17368	17679	8.56e-151
	chr2	chr14	F	42	97.619	308	349	122	162	1.3e-11		chr2	chr14	P	48	100	14561	14608	22560	22607	2.23e-17
	chr2	chr8	P	43	97.674	38329	38371	16575	16617	1e-12		chr2	chr14	P	61	88.525	14617	14671	22656	22716	2.9e-11
	chr2	chr8	F	37	97.297	438	474	22727	22763	2.17e-09		chr2	chr7	F	270	98.889	14696	14965	9889	10157	3.15e-135
	chr2	chr8	P	64	84.375	299	357	15495	15555	3.64e-07		chr2	chr7	P	55	98.182	3621	3675	16760	16814	1.33e-19
	chr2	chr5	P	37	100	313	349	32550	32586	4.67e-11		chr2	chr7	F	89	77.528	9784	9871	8821	8909	2.92e-06
	chr2	chr21	F	102	80.392	37196	37292	17353	17445	6.04e-10		chr2	chr16	F	257	100	14699	14955	1	257	1.46e-133
	chr2	chr20	P	35	100	315	349	14744	14778	6.04e-10		chr2	chr16	P	38	100	2572	2609	12550	12587	8.07e-12
	chr2	chr16	P	66	83.333	255	319	17899	17964	2.81e-08		chr2	chr17	F	256	100	14699	14954	1	256	5.26e-133
	chr2	chr10	F	58	84.483	288	345	25962	26016	1.31e-06		chr2	chr17	F	80	87.5	3603	3679	20717	20796	2.23e-17
	chr3	chr3	F	309	100	29871	30179	1	309	2.52e-162		chr2	chr17	F	45	95.556	3602	3646	20747	20791	2.24e-12
	chr3	chr3	F	69	100	50571	50639	50539	50607	6.56e-29		chr2	chr17	F	44	95.455	3603	3646	16446	16489	8.07e-12
	chr3	chr3	F	67	97.015	50582	50648	29804	29870	1.84e-24		chr2	chr17	F	35	97.143	3644	3678	16459	16493	1.75e-08
	chr3	chr3	F	58	96.552	50550	50607	29804	29861	1.85e-19		chr2	chr17	P	34	97.059	2917	2950	22932	22964	2.26e-07
	chr3	chr3	F	53	92.453	50588	50640	13867	13919	2.41e-13		chr2	chr19	P	250	100	31475	31724	461	710	1.14e-129
	chr3	chr3	F	52	92.308	50556	50607	13867	13918	8.67e-13		chr2	chr19	P	73	97.26	3603	3675	3847	3919	6.11e-28
	chr3	chr3	F	52	92.308	29811	29862	13869	13919	3.12e-12		chr2	chr19	P	56	94.643	31562	31617	498	553	8.01e-17
	chr3	chr3	P	76	85.526	39979	40052	13923	13992	3.12e-12		chr2	chr19	P	56	94.643	31632	31687	568	623	8.01e-17
	chr3	chr3	F	37	100	50539	50575	29825	29861	4.03e-11		chr2	chr19	F	289	73.01	12309	12578	19958	20241	1.34e-14
	chr3	chr3	F	37	100	50603	50639	50539	50575	4.03e-11		chr2	chr19	P	31	100	26280	26310	14527	14557	6.28e-08
	chr3	chr3	P	36	97.222	25672	25707	13959	13994	6.75e-09		chr2	chr8	P	248	100	31477	31724	1	248	1.47e-128
	chr3	chr3	F	48	89.583	50528	50575	13873	13918	2.43e-08		chr2	chr8	F	981	71.967	9177	10132	18019	18987	7.46e-67
	chr3	chr3	P	62	85.484	50589	50645	39990	40050	2.43e-08		chr2	chr8	F	773	72.186	7487	8236	16256	17025	1.27e-54
	chr3	chr3	F	87	80.46	13923	14006	13868	13947	8.73e-08		chr2	chr8	P	56	94.643	31562	31617	38	93	8.01e-17
	chr3	chr3	F	34	97.059	39979	40012	25674	25707	8.73e-08		chr2	chr8	P	56	94.643	31632	31687	108	163	8.01e-17
	chr3	chr3	P	67	83.582	39990	40055	29806	29867	8.73e-08		chr2	chr8	F	56	92.857	3621	3676	25585	25640	3.73e-15
	chr3	chr3	P	61	85.246	29812	29867	39990	40049	8.73e-08		chr2	chr8	F	42	92.857	3634	3675	25570	25611	4.86e-09
	chr3	chr3	P	58	86.207	50557	50609	39993	40050	8.73e-08		chr2	chr9	F	246	100	14636	14881	18403	18648	1.91e-127
	chr3	chr3	P	56	85.714	39995	40050	13868	13918	1.13e-06		chr2	chr9	F	85	100	31523	31607	18725	18809	6.02e-38
	chr3	chr3	P	73	82.192	13868	13932	39979	40050	1.13e-06		chr2	chr9	F	62	93.548	31471	31531	18301	18362	6.19e-18
	chr3	chr17	F	801	100	30170	30970	22403	23203	0		chr2	chr9	F	48	100	14561	14608	9921	9968	2.23e-17
	chr3	chr17	P	248	77.419	43897	44137	11806	12044	1.41e-30		chr2	chr9	F	46	93.478	31632	31677	18764	18809	2.9e-11
	chr3	chr17	P	41	95.122	39892	39931	22384	22424	1.88e-09		chr2	chr9	P	197	73.604	30056	30246	17844	18030	4.86e-09
	chr3	chr17	P	41	92.683	50590	50630	4404	4444	2.43e-08		chr2	chr9	F	39	92.308	2914	2952	23084	23122	2.26e-07
	chr3	chr17	P	41	92.683	50558	50598	4404	4444	2.43e-08		chr2	chr11	F	287	93.38	14600	14881	23846	24131	6.95e-117
	chr3	chr17	P	41	92.683	29812	29852	4404	4444	2.43e-08		chr2	chr11	P	45	100	14564	14608	5817	5861	1.04e-15
	chr3	chr17	P	38	94.737	13872	13909	4404	4441	2.43e-08		chr2	chr11	P	49	93.878	3634	3680	16945	16993	2.24e-12
	chr3	chr11	F	439	100	35949	36387	15937	16375	0		chr2	chr11	F	30	100	14561	14590	23787	23816	2.26e-07
	chr3	chr11	F	333	91.892	29872	30191	14187	14518	9.53e-127		chr2	chr11	P	70	81.429	25901	25968	7200	7267	8.13e-07
	chr3	chr11	F	235	100	2	236	14187	14421	3.45e-121		chr2	chr3	F	287	93.38	14600	14881	23877	24162	6.95e-117
	chr3	chr11	F	43	97.674	267	309	14464	14506	8.67e-13		chr2	chr3	P	54	92.593	3634	3687	5951	6002	1.73e-13
	chr3	chr11	P	38	94.737	40028	40065	14158	14194	8.73e-08		chr2	chr3	P	62	87.097	3585	3646	7202	7260	1.04e-10
	chr3	chr11	P	35	94.286	25275	25308	11544	11578	4.06e-06		chr2	chr3	F	232	71.983	13882	14111	28219	28447	1.35e-09
	chr3	chr16	P	310	100	29872	30181	21387	21696	7.01e-163		chr2	chr3	F	30	100	14561	14590	23818	23847	2.26e-07
	chr3	chr16	P	308	100	2	309	21389	21696	9.07e-162		chr2	chr18	P	220	100	14662	14881	1363	1582	5.41e-113
	chr3	chr16	F	86	88.372	13862	13941	17892	17977	5.14e-20		chr2	chr15	P	220	100	14662	14881	14071	14290	5.41e-113
	chr3	chr16	P	56	98.214	39995	40050	17899	17954	5.14e-20		chr2	chr15	P	52	98.077	14561	14611	23413	23464	2.23e-17
	chr3	chr16	F	39	100	30740	30778	324	362	3.12e-12		chr2	chr15	P	48	97.917	3600	3646	18887	18934	3.73e-15
	chr3	chr16	P	44	95.455	30734	30777	19395	19437	4.03e-11		chr2	chr15	F	35	100	3634	3668	13076	13110	3.75e-10
	chr3	chr16	P	44	90.909	30734	30777	23693	23736	2.43e-08		chr2	chr13	F	183	100	14699	14881	1	183	2e-92
	chr3	chr16	F	40	90	11492	11531	16516	16555	4.06e-06		chr2	chr13	F	104	81.731	14600	14698	25088	25190	3.73e-15
	chr3	chr16	F	58	84.483	50588	50640	17898	17955	4.06e-06		chr2	chr13	F	30	100	14561	14590	25029	25058	2.26e-07
	chr3	chr16	F	69	82.609	13939	14001	17913	17977	4.06e-06		chr3	chr3	F	275	94.909	19712	19981	19650	19922	4.89e-118
	chr3	chr14	P	291	100	27	317	25175	25465	2.56e-152		chr3	chr3	F	252	94.444	19743	19989	19650	19899	2.98e-105
	chr3	chr14	P	283	100	29897	30179	25183	25465	7.16e-148		chr3	chr3	F	221	93.665	19774	19989	19650	19868	5.1e-88
	chr3	chr14	F	41	90.244	7154	7194	1462	1501	4.06e-06		chr3	chr3	F	190	92.632	19805	19989	19650	19837	8.72e-71
	chr3	chr10	P	285	100	29897	30181	26068	26352	5.54e-149		chr3	chr3	F	159	91.195	19836	19989	19650	19806	1.49e-53
	chr3	chr10	P	283	100	27	309	26070	26352	7.16e-148		chr3	chr3	F	128	89.062	19867	19989	19650	19775	2.55e-36
	chr3	chr10	F	51	98.039	30728	30778	7841	7891	3.1e-17		chr3	chr3	F	57	98.246	23787	23843	19653	19709	9.36e-21
	chr3	chr10	P	43	100	46675	46717	7825	7867	1.86e-14		chr3	chr3	F	97	85.567	19898	19989	19650	19744	4.35e-19
	chr3	chr10	F	43	100	46675	46717	18311	18353	1.86e-14		chr3	chr3	F	54	98.148	23790	23843	19687	19740	4.35e-19
	chr3	chr10	P	59	89.831	29838	29896	1	59	2.41e-13		chr3	chr3	F	54	98.148	23790	23843	19718	19771	4.35e-19
	chr3	chr10	F	71	84.507	42968	43038	1433	1503	1.12e-11		chr3	chr3	F	54	98.148	23790	23843	19749	19802	4.35e-19
	chr3	chr10	P	38	94.737	47332	47369	7793	7830	2.43e-08		chr3	chr3	F	54	98.148	23790	23843	19780	19833	4.35e-19
	chr3	chr10	F	35	97.143	47332	47366	18348	18382	2.43e-08		chr3	chr3	F	54	98.148	23790	23843	19811	19864	4.35e-19
	chr3	chr10	P	38	94.737	39922	39959	23728	23764	8.73e-08		chr3	chr3	F	54	98.148	23790	23843	19842	19895	4.35e-19
	chr3	chr10	P	34	97.059	30728	30760	18304	18337	3.14e-07		chr3	chr3	F	51	100	23790	23840	19873	19923	4.35e-19
	chr3	chr10	F	54	85.185	33691	33743	7798	7851	1.13e-06		chr3	chr3	F	44	100	19946	19989	19670	19713	3.39e-15
	chr3	chr10	P	54	85.185	33691	33743	18327	18380	1.13e-06		chr3	chr3	F	59	91.525	24558	24616	5329	5385	1.22e-14
	chr3	chr21	P	283	100	29897	30179	15779	16061	7.16e-148		chr3	chr3	F	40	97.5	23804	23843	19946	19985	2.64e-11
	chr3	chr21	P	283	100	27	309	15779	16061	7.16e-148		chr3	chr3	F	29	100	7199	7227	5959	5987	7.39e-07
	chr3	chr4	F	275	100	29907	30181	22534	22808	2.01e-143		chr3	chr3	F	33	93.939	19957	19989	19650	19682	9.56e-06
	chr3	chr4	F	273	100	37	309	22534	22806	2.59e-142		chr3	chr3	F	27	100	23790	23816	19963	19989	9.56e-06
	chr3	chr4	F	51	98.039	30728	30778	33397	33447	3.1e-17		chr3	chr11	F	505	100	23721	24225	23690	24194	0
	chr3	chr4	P	43	100	46675	46717	33381	33423	1.86e-14		chr3	chr11	F	54	98.148	19687	19740	23759	23812	4.35e-19
	chr3	chr4	P	38	94.737	47332	47369	33349	33386	2.43e-08		chr3	chr11	F	54	98.148	19718	19771	23759	23812	4.35e-19
	chr3	chr4	P	34	97.059	30693	30725	1830	1863	3.14e-07		chr3	chr11	F	54	98.148	19749	19802	23759	23812	4.35e-19
	chr3	chr4	F	54	85.185	33691	33743	33354	33407	1.13e-06		chr3	chr11	F	54	98.148	19780	19833	23759	23812	4.35e-19
	chr3	chr4	P	28	100	50531	50558	19876	19903	4.06e-06		chr3	chr11	F	54	98.148	19811	19864	23759	23812	4.35e-19
	chr3	chr4	P	31	96.774	13914	13944	19890	19920	4.06e-06		chr3	chr11	F	54	98.148	19842	19895	23759	23812	4.35e-19
	chr3	chr7	F	273	100	37	309	16721	16993	2.59e-142		chr3	chr11	F	51	100	19873	19923	23759	23809	4.35e-19
	chr3	chr7	F	273	100	29907	30179	16721	16993	2.59e-142		chr3	chr11	F	53	96.226	5954	6006	16945	16997	7.28e-17
	chr3	chr7	F	55	85.455	43316	43370	3094	3148	8.73e-08		chr3	chr11	F	220	74.545	8933	9143	23067	23280	3.39e-15
	chr3	chr7	F	39	92.308	13977	14014	29589	29627	1.13e-06		chr3	chr11	F	48	95.833	19903	19950	7986	8032	1.58e-13
	chr3	chr19	F	263	100	37	299	22282	22544	9.4e-137		chr3	chr11	F	40	97.5	19946	19985	23773	23812	2.64e-11
	chr3	chr19	F	263	100	29907	30169	22282	22544	9.4e-137		chr3	chr11	P	37	97.297	19532	19568	1979	2015	1.23e-09
	chr3	chr19	F	60	100	30170	30229	1	60	6.61e-24		chr3	chr11	P	27	100	23821	23847	5835	5861	9.56e-06
	chr3	chr19	F	59	84.746	38043	38097	123	181	3.14e-07		chr3	chr11	P	40	90	23838	23876	5877	5915	9.56e-06
	chr3	chr8	F	236	100	1	236	1	236	9.6e-122		chr3	chr11	F	27	100	19963	19989	23759	23785	9.56e-06
	chr3	chr8	F	236	100	29871	30106	1	236	9.6e-122		chr3	chr5	P	467	100	23696	24162	33194	33660	0
	chr3	chr8	F	107	93.458	13901	14004	15536	15641	3.01e-37		chr3	chr5	P	88	96.591	19653	19740	30322	30409	1.18e-34
	chr3	chr8	F	88	96.591	13920	14006	15497	15584	6.52e-34		chr3	chr5	P	117	88.889	19842	19958	30292	30406	1.53e-33
	chr3	chr8	F	43	97.674	267	309	279	321	8.67e-13		chr3	chr5	P	85	96.471	19811	19895	30322	30406	5.51e-33
	chr3	chr8	F	43	97.674	30137	30179	279	321	8.67e-13		chr3	chr5	P	85	96.471	19780	19864	30322	30406	5.51e-33
	chr3	chr8	P	75	84	39979	40052	15500	15569	1.45e-10		chr3	chr5	P	85	96.471	19749	19833	30322	30406	5.51e-33
	chr3	chr8	P	73	83.562	39979	40050	15562	15629	1.88e-09		chr3	chr5	P	85	96.471	19718	19802	30322	30406	5.51e-33
	chr3	chr8	P	33	100	46684	46716	9561	9593	6.75e-09		chr3	chr5	P	85	96.471	19687	19771	30322	30406	5.51e-33
	chr3	chr8	P	50	90	25660	25707	15536	15584	6.75e-09		chr3	chr5	P	58	98.276	23790	23847	30318	30375	2.6e-21
	chr3	chr8	P	36	97.222	25672	25707	15596	15631	6.75e-09		chr3	chr5	P	57	98.246	23783	23839	30357	30413	9.36e-21
	chr3	chr8	P	38	94.737	47332	47369	9528	9565	2.43e-08		chr3	chr5	P	56	98.214	19931	19986	8011	8065	1.21e-19
	chr3	chr8	F	54	87.037	33691	33743	9533	9586	2.43e-08		chr3	chr5	P	54	98.148	19842	19895	33513	33566	4.35e-19
	chr3	chr8	F	90	80	13860	13943	15554	15640	8.73e-08		chr3	chr5	P	54	98.148	19811	19864	33513	33566	4.35e-19
	chr3	chr8	P	30	100	46829	46858	26179	26208	3.14e-07		chr3	chr5	P	54	98.148	19780	19833	33513	33566	4.35e-19
	chr3	chr8	F	31	96.774	42321	42351	27989	28019	4.06e-06		chr3	chr5	P	54	98.148	19749	19802	33513	33566	4.35e-19
	chr3	chr8	P	28	100	50615	50642	27999	28026	4.06e-06		chr3	chr5	P	54	98.148	19718	19771	33513	33566	4.35e-19
	chr3	chr8	P	28	100	29837	29864	27999	28026	4.06e-06		chr3	chr5	P	54	98.148	19687	19740	33513	33566	4.35e-19
	chr3	chr5	F	291	90.722	29907	30184	1	290	2.12e-103		chr3	chr5	P	51	100	19873	19923	33516	33566	4.35e-19
	chr3	chr5	F	200	100	37	236	1	200	9.87e-102		chr3	chr5	P	50	98	19873	19922	30357	30406	7.28e-17
	chr3	chr5	F	55	92.727	29840	29893	27180	27234	6.7e-14		chr3	chr5	P	87	83.908	19904	19985	30322	30406	1.58e-13
	chr3	chr5	F	43	97.674	267	309	243	285	8.67e-13		chr3	chr5	P	66	87.879	19887	19951	7990	8050	2.04e-12
	chr3	chr5	P	42	95.238	47332	47373	7414	7455	1.45e-10		chr3	chr5	P	62	88.71	23787	23845	8008	8068	2.04e-12
	chr3	chr5	F	45	93.333	33691	33735	7423	7467	1.45e-10		chr3	chr5	P	44	95.455	19946	19989	30349	30392	7.34e-12
	chr3	chr5	F	36	100	1	36	32593	32628	1.45e-10		chr3	chr5	P	41	97.561	19856	19896	8011	8050	2.64e-11
	chr3	chr5	F	36	100	29871	29906	32593	32628	1.45e-10		chr3	chr5	P	41	97.561	19825	19865	8011	8050	2.64e-11
	chr3	chr5	P	34	100	46684	46717	20010	20043	1.88e-09		chr3	chr5	P	41	97.561	19794	19834	8011	8050	2.64e-11
	chr3	chr5	F	65	84.615	30199	30259	27205	27269	6.75e-09		chr3	chr5	P	41	97.561	19763	19803	8011	8050	2.64e-11
	chr3	chr5	P	42	92.857	47332	47373	19975	20015	2.43e-08		chr3	chr5	P	41	97.561	19732	19772	8011	8050	2.64e-11
	chr3	chr5	F	57	84.211	33688	33743	19980	20036	1.13e-06		chr3	chr5	P	41	97.561	19701	19741	8011	8050	2.64e-11
	chr3	chr5	F	31	96.774	50618	50648	27180	27210	4.06e-06		chr3	chr5	P	40	97.5	19946	19985	33513	33552	2.64e-11
	chr3	chr12	P	288	90.625	37	311	25509	25795	9.87e-102		chr3	chr5	P	40	90	23838	23876	2567	2605	9.56e-06
	chr3	chr12	P	200	100	29907	30106	25596	25795	9.87e-102		chr3	chr5	P	40	90	23838	23876	2599	2637	9.56e-06
	chr3	chr12	P	112	80.357	36063	36173	3705	3813	5.18e-15		chr3	chr5	P	40	90	23838	23876	2631	2669	9.56e-06
	chr3	chr12	P	40	100	30140	30179	25511	25550	8.67e-13		chr3	chr5	P	52	84.615	3004	3054	13595	13645	9.56e-06
	chr3	chr12	F	39	97.436	47327	47365	24067	24105	1.45e-10		chr3	chr5	P	27	100	19963	19989	33540	33566	9.56e-06
	chr3	chr12	P	41	95.122	47332	47372	11415	11455	5.22e-10		chr3	chr15	P	397	99.748	23886	24282	13951	14347	0
	chr3	chr12	P	34	97.059	47332	47365	11450	11483	8.73e-08		chr3	chr15	P	257	99.611	19650	19905	1	257	2.23e-131
	chr3	chr12	P	34	97.059	47332	47365	11478	11511	8.73e-08		chr3	chr15	P	236	100	19687	19922	15	250	6.28e-122
	chr3	chr12	P	34	97.059	47332	47365	11506	11539	8.73e-08		chr3	chr15	P	219	100	19656	19874	1	219	1.77e-112
	chr3	chr12	F	46	89.13	33691	33735	11507	11552	3.14e-07		chr3	chr15	P	252	95.238	19718	19964	1	250	1.38e-108
	chr3	chr12	F	41	90.244	33691	33731	11423	11463	1.13e-06		chr3	chr15	P	246	95.122	19749	19989	7	250	2.98e-105
	chr3	chr12	F	41	90.244	33691	33731	11451	11491	1.13e-06		chr3	chr15	P	188	100	19656	19843	1	188	3.03e-95
	chr3	chr12	F	41	90.244	33691	33731	11479	11519	1.13e-06		chr3	chr15	P	215	94.419	19780	19989	38	250	5.1e-88
	chr3	chr2	P	63	85.714	48525	48587	352	414	1.45e-10		chr3	chr15	P	157	100	19656	19812	1	157	5.17e-78
	chr3	chr20	P	140	80	44082	44220	21392	21530	3.98e-21		chr3	chr15	P	184	93.478	19811	19989	69	250	8.72e-71
	chr3	chr20	F	44	93.182	13901	13944	14720	14762	1.88e-09		chr3	chr15	P	126	100	19656	19781	1	126	8.84e-61
	chr3	chr15	F	45	100	33691	33735	5258	5302	1.44e-15		chr3	chr15	P	153	92.157	19842	19989	100	250	1.49e-53
	chr3	chr15	F	43	100	46675	46717	8846	8888	1.86e-14		chr3	chr15	P	95	100	19656	19750	1	95	1.51e-43
	chr3	chr15	F	41	97.561	41708	41748	2164	2204	1.12e-11		chr3	chr15	P	122	90.164	19873	19989	131	250	2.55e-36
	chr3	chr15	F	37	100	47332	47368	8883	8919	4.03e-11		chr3	chr15	F	62	100	19931	19992	5026	5087	3.34e-25
	chr3	chr15	F	35	97.143	39898	39931	16905	16939	8.73e-08		chr3	chr15	P	56	100	23792	23847	23435	23490	7.23e-22
	chr3	chr15	F	43	90.698	33700	33742	609	649	3.14e-07		chr3	chr15	P	58	98.276	23786	23843	197	254	2.6e-21
	chr3	chr15	P	30	100	30728	30757	8843	8872	3.14e-07		chr3	chr15	P	54	98.148	23790	23843	11	64	4.35e-19
	chr3	chr15	F	28	100	13923	13950	21175	21202	4.06e-06		chr3	chr15	P	54	98.148	23790	23843	42	95	4.35e-19
	chr3	chr6	F	46	93.478	33691	33735	10521	10566	1.45e-10		chr3	chr15	P	54	98.148	23790	23843	73	126	4.35e-19
	chr3	chr6	F	31	96.774	17928	17958	22311	22341	4.06e-06		chr3	chr15	P	54	98.148	23790	23843	104	157	4.35e-19
	chr3	chr9	F	52	90.385	50528	50575	1456	1507	5.22e-10		chr3	chr15	P	54	98.148	23790	23843	135	188	4.35e-19
	chr3	chr9	F	69	84.058	13868	13930	1451	1519	6.75e-09		chr3	chr15	P	91	86.813	19904	19989	162	250	4.35e-19
	chr3	chr9	F	60	85	29808	29862	1450	1508	3.14e-07		chr3	chr15	P	54	98.148	23790	23843	166	219	4.35e-19
	chr3	chr9	F	60	85	50586	50640	1450	1508	3.14e-07		chr3	chr15	P	52	98.077	19844	19895	23439	23490	5.63e-18
	chr3	chr9	F	59	84.746	50554	50607	1450	1507	1.13e-06		chr3	chr15	P	52	98.077	19813	19864	23439	23490	5.63e-18
	chr3	chr13	P	36	97.222	13961	13996	18172	18206	2.43e-08		chr3	chr15	P	52	98.077	19782	19833	23439	23490	5.63e-18
	chr3	chr13	F	31	100	39980	40010	18176	18206	8.73e-08		chr3	chr15	P	52	98.077	19751	19802	23439	23490	5.63e-18
	chr3	chr13	F	35	94.286	25671	25705	18172	18206	1.13e-06		chr3	chr15	P	52	98.077	19720	19771	23439	23490	5.63e-18
	chr4	chr4	P	64	98.438	22812	22875	19805	19868	1.25e-24		chr3	chr15	P	52	98.077	19689	19740	23439	23490	5.63e-18
	chr4	chr7	F	434	100	22373	22806	16560	16993	0		chr3	chr15	P	49	100	19875	19923	23442	23490	5.63e-18
	chr4	chr7	F	42	95.238	25761	25802	25375	25416	9.86e-11		chr3	chr15	P	44	100	19946	19989	193	236	3.39e-15
	chr4	chr7	P	34	100	22857	22890	109	142	1.28e-09		chr3	chr15	F	48	97.917	19701	19747	5041	5088	3.39e-15
	chr4	chr7	P	31	100	22860	22890	16	46	5.93e-08		chr3	chr15	F	48	97.917	19732	19778	5041	5088	3.39e-15
	chr4	chr7	P	31	100	22860	22890	47	77	5.93e-08		chr3	chr15	F	48	97.917	19763	19809	5041	5088	3.39e-15
	chr4	chr7	P	31	100	22860	22890	78	108	5.93e-08		chr3	chr15	F	48	97.917	19794	19840	5041	5088	3.39e-15
	chr4	chr7	F	30	100	5818	5847	9507	9536	2.13e-07		chr3	chr15	F	48	97.917	19825	19871	5041	5088	3.39e-15
	chr4	chr7	F	52	86.538	5767	5818	24996	25045	2.13e-07		chr3	chr15	F	48	97.917	19856	19902	5041	5088	3.39e-15
	chr4	chr7	F	31	96.774	2716	2746	25000	25029	9.93e-06		chr3	chr15	F	62	88.71	23784	23843	5020	5080	2.04e-12
	chr4	chr19	F	424	100	22373	22796	22121	22544	0		chr3	chr15	P	39	100	5968	6006	13072	13110	2.04e-12
	chr4	chr19	F	45	100	1494	1538	8112	8156	9.79e-16		chr3	chr15	F	42	97.619	19918	19958	18537	18578	7.34e-12
	chr4	chr10	P	358	99.721	22534	22891	25986	26342	0		chr3	chr15	P	40	97.5	19946	19985	23439	23478	2.64e-11
	chr4	chr10	F	106	99.057	33349	33454	7793	7898	5.61e-48		chr3	chr15	F	36	100	19887	19922	5041	5076	9.49e-11
	chr4	chr10	P	79	98.734	33352	33429	18304	18382	2.06e-32		chr3	chr15	F	67	85.075	7185	7248	18868	18934	3.41e-10
	chr4	chr10	F	64	98.438	19805	19868	26001	26064	1.25e-24		chr3	chr15	P	33	100	23790	23822	1	33	4.42e-09
	chr4	chr10	P	36	100	5776	5811	7398	7433	9.86e-11		chr3	chr15	P	27	100	19963	19989	224	250	9.56e-06
	chr4	chr10	P	42	90.476	5777	5818	16550	16591	2.13e-07		chr3	chr15	F	31	96.774	23790	23819	5058	5088	9.56e-06
	chr4	chr16	P	341	100	22534	22874	21321	21661	2.79e-180		chr3	chr9	F	311	99.035	23937	24247	18423	18733	1.28e-158
	chr4	chr16	F	63	98.413	19806	19868	21321	21383	4.49e-24		chr3	chr9	F	213	99.531	19652	19864	9734	9946	1.78e-107
	chr4	chr16	F	40	97.5	33409	33448	324	363	2.74e-11		chr3	chr9	F	209	99.522	19687	19895	9738	9946	2.98e-105
	chr4	chr16	F	56	89.286	5763	5818	10782	10836	2.74e-11		chr3	chr9	F	206	100	19718	19923	9738	9943	2.98e-105
	chr4	chr16	P	44	93.182	33403	33446	23693	23736	3.55e-10		chr3	chr9	F	184	98.37	19650	19833	9763	9946	5.1e-88
	chr4	chr16	P	44	93.182	33403	33446	19395	19437	1.28e-09		chr3	chr9	F	174	100	19749	19922	9738	9911	1.83e-87
	chr4	chr16	P	36	94.444	25761	25796	10825	10860	2.13e-07		chr3	chr9	F	211	93.839	19780	19985	9738	9946	3.97e-84
	chr4	chr16	P	29	100	21306	21334	3297	3325	7.67e-07		chr3	chr9	F	184	93.478	19811	19989	9738	9919	8.72e-71
	chr4	chr16	F	62	83.871	33338	33394	10777	10838	7.67e-07		chr3	chr9	F	153	98.039	19650	19802	9794	9946	8.72e-71
	chr4	chr16	F	50	86	5770	5818	7921	7970	2.76e-06		chr3	chr9	F	153	92.157	19842	19989	9738	9888	1.49e-53
	chr4	chr3	P	35	97.143	33352	33386	47332	47366	1.65e-08		chr3	chr9	F	122	97.541	19650	19771	9825	9946	1.49e-53
	chr4	chr3	P	31	96.774	19876	19906	50528	50558	2.76e-06		chr3	chr9	F	122	90.164	19873	19989	9738	9857	2.55e-36
	chr4	chr21	P	273	100	22534	22806	15779	16051	1.76e-142		chr3	chr9	F	91	96.703	19650	19740	9856	9946	2.55e-36
	chr4	chr14	P	273	100	22534	22806	25183	25455	1.76e-142		chr3	chr9	F	58	100	23790	23847	9893	9950	5.59e-23
	chr4	chr14	P	31	100	22860	22890	35	65	5.93e-08		chr3	chr9	F	57	98.246	23787	23843	9735	9791	9.36e-21
	chr4	chr14	P	31	100	22860	22890	66	96	5.93e-08		chr3	chr9	F	91	86.813	19904	19989	9738	9826	4.35e-19
	chr4	chr14	P	31	100	22860	22890	97	127	5.93e-08		chr3	chr9	F	54	98.148	23790	23843	9769	9822	4.35e-19
	chr4	chr14	P	31	100	22860	22890	128	158	5.93e-08		chr3	chr9	F	54	98.148	23790	23843	9800	9853	4.35e-19
	chr4	chr12	P	200	100	22534	22733	25596	25795	6.71e-102		chr3	chr9	F	54	98.148	23790	23843	9831	9884	4.35e-19
	chr4	chr12	P	66	100	22468	22533	1	66	2.07e-27		chr3	chr9	F	54	98.148	23790	23843	9862	9915	4.35e-19
	chr4	chr12	F	48	97.917	33348	33394	11416	11463	3.52e-15		chr3	chr9	F	54	94.444	8994	9047	19732	19785	9.42e-16
	chr4	chr12	F	42	100	33353	33394	11450	11491	4.55e-14		chr3	chr9	F	44	100	19946	19989	9752	9795	3.39e-15
	chr4	chr12	F	42	100	33353	33394	11478	11519	4.55e-14		chr3	chr9	F	93	80.645	9508	9600	16533	16625	2.04e-12
	chr4	chr12	F	42	100	33353	33394	11506	11547	4.55e-14		chr3	chr9	F	182	74.176	9692	9864	16735	16908	1.59e-08
	chr4	chr12	P	40	100	22767	22806	25511	25550	5.89e-13		chr3	chr9	F	34	97.059	23725	23758	9952	9985	5.71e-08
	chr4	chr12	P	44	95.455	33353	33396	24062	24105	7.62e-12		chr3	chr9	F	27	100	19963	19989	9738	9764	9.56e-06
	chr4	chr12	P	29	100	22530	22558	5	33	7.67e-07		chr3	chr18	P	279	100	23889	24167	1358	1636	7.84e-146
	chr4	chr12	P	36	91.667	25761	25796	11534	11569	9.93e-06		chr3	chr18	P	342	83.041	5421	5759	19719	20036	2.41e-76
	chr4	chr11	F	200	100	22534	22733	14222	14421	6.71e-102		chr3	chr18	P	36	97.222	24171	24206	1675	1710	4.42e-09
	chr4	chr11	F	47	93.617	25760	25806	23780	23826	7.62e-12		chr3	chr18	P	30	96.667	7219	7248	18807	18836	9.56e-06
	chr4	chr11	P	48	91.667	5772	5818	13062	13109	3.55e-10		chr3	chr13	F	256	100	23980	24235	1	256	4.79e-133
	chr4	chr11	F	36	94.444	25761	25796	13038	13073	2.13e-07		chr3	chr13	F	204	98.529	23779	23979	24987	25190	5.03e-98
	chr4	chr11	P	32	96.875	33363	33394	13060	13091	7.67e-07		chr3	chr13	F	54	98.148	19687	19740	25001	25054	4.35e-19
	chr4	chr8	F	200	100	22534	22733	37	236	6.71e-102		chr3	chr13	F	54	98.148	19718	19771	25001	25054	4.35e-19
	chr4	chr8	F	66	93.939	33349	33414	9528	9593	9.72e-21		chr3	chr13	F	54	98.148	19749	19802	25001	25054	4.35e-19
	chr4	chr8	F	43	97.674	22764	22806	279	321	5.89e-13		chr3	chr13	F	54	98.148	19780	19833	25001	25054	4.35e-19
	chr4	chr8	P	64	85.938	3682	3745	5682	5745	2.74e-11		chr3	chr13	F	54	98.148	19811	19864	25001	25054	4.35e-19
	chr4	chr8	F	36	97.222	25761	25796	3453	3487	1.65e-08		chr3	chr13	F	54	98.148	19842	19895	25001	25054	4.35e-19
	chr4	chr8	F	30	96.667	5789	5818	9542	9571	9.93e-06		chr3	chr13	F	51	100	19873	19923	25001	25051	4.35e-19
	chr4	chr8	F	34	94.118	6112	6145	15621	15653	9.93e-06		chr3	chr13	F	57	89.474	19930	19985	25000	25054	2.64e-11
	chr4	chr5	F	200	100	22534	22733	1	200	6.71e-102		chr3	chr13	F	45	93.333	8919	8963	8046	8090	9.49e-11
	chr4	chr5	F	67	98.507	33348	33414	19977	20043	2.68e-26		chr3	chr13	F	27	100	19963	19989	25001	25027	9.56e-06
	chr4	chr5	F	53	88.679	33342	33394	7412	7463	1.28e-09		chr3	chr12	P	269	97.77	23894	24162	24932	25194	1.34e-128
	chr4	chr5	F	31	100	22860	22890	32554	32584	5.93e-08		chr3	chr12	P	43	100	5960	6002	12467	12509	1.22e-14
	chr4	chr5	F	51	86.275	5768	5818	7413	7461	7.67e-07		chr3	chr12	P	51	92.157	7202	7252	12429	12479	2.04e-12
	chr4	chr15	P	75	98.667	33352	33426	8843	8917	9.58e-31		chr3	chr12	P	47	93.617	7202	7248	9533	9579	7.34e-12
	chr4	chr15	F	63	93.651	18379	18440	8027	8089	1.63e-18		chr3	chr12	F	47	93.617	23434	23479	4325	4371	2.64e-11
	chr4	chr15	F	63	90.476	5758	5818	578	638	1.27e-14		chr3	chr12	P	51	88.235	5962	6008	9529	9579	5.71e-08
	chr4	chr15	F	66	86.364	33349	33414	5253	5318	2.12e-12		chr3	chr12	P	28	100	7200	7227	12482	12509	2.66e-06
	chr4	chr15	P	37	97.297	5766	5802	8833	8869	1.28e-09		chr3	chr12	P	45	86.667	24188	24232	24851	24895	9.56e-06
	chr4	chr15	F	31	96.774	2717	2746	592	622	9.93e-06		chr3	chr10	P	269	97.77	23894	24162	20841	21103	1.34e-128
	chr4	chr2	P	37	97.297	18494	18530	5635	5671	1.28e-09		chr3	chr10	F	48	97.917	5960	6007	1995	2042	9.42e-16
	chr4	chr2	F	40	90	19872	19910	282	320	9.93e-06		chr3	chr10	F	65	86.154	19680	19744	4045	4103	3.41e-10
	chr4	chr18	F	89	89.888	15020	15107	3935	4023	1.25e-24		chr3	chr10	F	65	86.154	19711	19775	4045	4103	3.41e-10
	chr4	chr18	P	76	85.526	5777	5851	7720	7793	1.64e-13		chr3	chr10	F	65	86.154	19742	19806	4045	4103	3.41e-10
	chr4	chr1	F	27	100	22812	22838	23520	23546	9.93e-06		chr3	chr10	F	65	86.154	19773	19837	4045	4103	3.41e-10
	chr4	chr17	F	51	98.039	33397	33447	22961	23011	2.1e-17		chr3	chr10	F	65	86.154	19804	19868	4045	4103	3.41e-10
	chr4	chr17	P	34	97.059	1830	1863	22926	22958	2.13e-07		chr3	chr10	F	65	86.154	19835	19899	4045	4103	3.41e-10
	chr4	chr9	P	43	97.674	19872	19914	1448	1490	5.89e-13		chr3	chr10	F	34	97.059	19958	19991	4072	4105	5.71e-08
	chr4	chr13	F	48	89.583	5771	5818	20224	20271	4.59e-09		chr3	chr10	F	29	100	23788	23816	4075	4103	7.39e-07
	chr4	chr13	F	30	96.667	2717	2746	20226	20255	9.93e-06		chr3	chr10	F	36	91.667	19956	19991	4045	4080	9.56e-06
	chr4	chr20	F	31	100	22860	22890	14748	14778	5.93e-08		chr3	chr6	P	269	97.77	23894	24162	33326	33588	1.34e-128
	chr4	chr6	P	35	94.286	25761	25795	10549	10583	7.67e-07		chr3	chr6	F	47	97.872	18248	18294	21556	21602	3.39e-15
	chr4	chr6	F	59	83.051	5760	5818	10505	10559	9.93e-06		chr3	chr6	P	248	72.177	26715	26959	2573	2817	7.34e-12
	chr5	chr5	F	55	96.364	2963	3017	2932	2986	5.54e-18		chr3	chr6	P	45	86.667	24188	24232	33245	33289	9.56e-06
	chr5	chr5	F	56	94.643	19617	19672	19547	19602	7.17e-17		chr3	chr2	P	44	97.727	5959	6002	3634	3677	1.58e-13
	chr5	chr5	F	50	90	19975	20023	7414	7463	1.21e-09		chr3	chr2	P	30	96.667	7198	7227	3649	3678	9.56e-06
	chr5	chr16	F	326	98.773	18727	19051	1	326	9.71e-165		chr3	chr1	P	632	73.418	26632	27258	6757	7371	8.9e-56
	chr5	chr16	P	288	90.625	1	287	21387	21661	6.36e-102		chr3	chr1	P	399	72.431	28149	28540	5658	6042	5.59e-23
	chr5	chr16	P	98	92.857	19070	19167	19287	19384	1.51e-33		chr3	chr1	P	78	89.744	10131	10208	29791	29868	9.36e-21
	chr5	chr16	P	35	100	32594	32628	21662	21696	3.36e-10		chr3	chr1	P	92	78.261	28733	28824	5367	5458	1.59e-08
	chr5	chr16	F	52	86.538	19974	20023	10787	10838	2.02e-07		chr3	chr1	P	92	77.174	9665	9754	12769	12860	2.66e-06
	chr5	chr11	F	290	100	1	290	14222	14511	5.93e-152		chr3	chr1	P	45	86.667	24188	24232	23219	23263	9.56e-06
	chr5	chr11	F	50	90	32579	32628	14172	14221	3.36e-10		chr3	chr14	F	226	99.115	23937	24162	17381	17606	4.92e-113
	chr5	chr11	P	32	96.875	19992	20023	13060	13091	7.27e-07		chr3	chr14	P	62	100	23786	23847	22578	22639	3.34e-25
	chr5	chr12	P	285	100	1	285	25511	25795	3.57e-149		chr3	chr14	P	54	98.148	19842	19895	22582	22635	4.35e-19
	chr5	chr12	F	43	100	19981	20023	11421	11463	1.2e-14		chr3	chr14	P	54	98.148	19811	19864	22582	22635	4.35e-19
	chr5	chr12	F	42	100	19982	20023	11450	11491	4.32e-14		chr3	chr14	P	54	98.148	19780	19833	22582	22635	4.35e-19
	chr5	chr12	F	42	100	19982	20023	11478	11519	4.32e-14		chr3	chr14	P	54	98.148	19749	19802	22582	22635	4.35e-19
	chr5	chr12	F	42	100	19982	20023	11506	11547	4.32e-14		chr3	chr14	P	54	98.148	19718	19771	22582	22635	4.35e-19
	chr5	chr12	P	44	95.455	19982	20025	24062	24105	7.22e-12		chr3	chr14	P	54	98.148	19687	19740	22582	22635	4.35e-19
	chr5	chr12	F	49	91.837	7415	7463	11415	11463	2.6e-11		chr3	chr14	P	51	100	19873	19923	22585	22635	4.35e-19
	chr5	chr12	F	48	91.667	7422	7468	11506	11553	3.36e-10		chr3	chr14	P	40	97.5	19946	19985	22582	22621	2.64e-11
	chr5	chr12	F	42	92.857	7422	7463	11450	11491	4.35e-09		chr3	chr14	P	30	100	23728	23757	22544	22573	2.05e-07
	chr5	chr12	F	42	92.857	7422	7463	11478	11519	4.35e-09		chr3	chr14	P	27	100	19963	19989	22609	22635	9.56e-06
	chr5	chr12	P	42	92.857	7422	7463	24064	24105	4.35e-09		chr3	chr7	F	186	100	23977	24162	9889	10074	3.91e-94
	chr5	chr8	F	285	100	1	285	37	321	3.57e-149		chr3	chr7	F	164	77.439	32273	32434	14150	14310	1.57e-18
	chr5	chr8	P	65	100	17077	17141	17676	17740	7.07e-27		chr3	chr7	F	49	95.918	5956	6002	16753	16801	4.38e-14
	chr5	chr8	F	66	93.939	19978	20043	9528	9593	9.21e-21		chr3	chr7	F	98	80.612	6009	6105	7111	7203	7.34e-12
	chr5	chr8	F	46	100	7418	7463	9528	9573	2.58e-16		chr3	chr7	F	37	100	24235	24271	20593	20629	2.64e-11
	chr5	chr8	F	36	100	32593	32628	1	36	9.34e-11		chr3	chr7	F	41	90.244	5962	6002	16789	16829	7.39e-07
	chr5	chr20	P	227	100	19517	19743	1	227	6.23e-117		chr3	chr7	F	27	100	7201	7227	16760	16786	9.56e-06
	chr5	chr20	P	56	94.643	19547	19602	72	127	7.17e-17		chr3	chr17	F	183	100	23980	24162	1	183	1.82e-92
	chr5	chr20	P	56	94.643	19617	19672	142	197	7.17e-17		chr3	chr17	P	103	98.058	7143	7245	16446	16548	1.17e-44
	chr5	chr20	F	35	100	32550	32584	14744	14778	3.36e-10		chr3	chr17	P	71	100	7143	7213	16507	16577	3.32e-30
	chr5	chr9	P	227	100	19517	19743	1	227	6.23e-117		chr3	chr17	P	43	100	7171	7213	16536	16578	1.22e-14
	chr5	chr9	P	56	94.643	19547	19602	72	127	7.17e-17		chr3	chr17	P	42	100	7143	7184	16478	16519	4.38e-14
	chr5	chr9	P	56	94.643	19617	19672	142	197	7.17e-17		chr3	chr17	P	34	100	5959	5992	16459	16492	1.23e-09
	chr5	chr7	F	210	100	19517	19726	500	709	1.76e-107		chr3	chr17	P	46	86.957	7201	7246	20747	20792	2.66e-06
	chr5	chr7	F	200	100	1	200	16721	16920	6.36e-102		chr3	chr16	F	183	100	23980	24162	1	183	1.82e-92
	chr5	chr7	P	50	100	32550	32599	1	50	1.54e-18		chr3	chr16	F	51	84.314	24182	24232	214	264	9.56e-06
	chr5	chr7	F	56	94.643	19617	19672	530	585	7.17e-17		chr3	chr16	F	52	84.615	9264	9314	14736	14786	9.56e-06
	chr5	chr7	F	56	94.643	19547	19602	600	655	7.17e-17		chr3	chr4	F	468	75.641	18429	18880	26585	27041	5.36e-53
	chr5	chr7	F	43	97.674	243	285	16951	16993	5.58e-13		chr3	chr4	F	258	79.07	17790	18044	26303	26558	1.95e-42
	chr5	chr7	P	38	100	32550	32587	44	81	7.22e-12		chr3	chr4	F	123	88.618	19165	19287	27037	27159	9.16e-36
	chr5	chr7	P	38	100	32550	32587	75	112	7.22e-12		chr3	chr4	P	128	85.938	23788	23915	19590	19707	4.29e-29
	chr5	chr7	P	34	100	32554	32587	106	139	1.21e-09		chr3	chr4	P	78	96.154	19873	19950	19629	19705	1.54e-28
	chr5	chr21	P	200	100	1	200	15852	16051	6.36e-102		chr3	chr4	P	65	98.462	19831	19895	19223	19287	3.34e-25
	chr5	chr21	P	66	100	27292	27357	7608	7673	1.97e-27		chr3	chr4	P	65	98.462	19800	19864	19223	19287	3.34e-25
	chr5	chr21	P	40	100	246	285	15779	15818	5.58e-13		chr3	chr4	P	65	98.462	19769	19833	19223	19287	3.34e-25
	chr5	chr21	F	34	97.059	12510	12543	14870	14903	5.62e-08		chr3	chr4	P	65	98.462	19738	19802	19223	19287	3.34e-25
	chr5	chr19	F	200	100	1	200	22282	22481	6.36e-102		chr3	chr4	P	65	98.462	19707	19771	19223	19287	3.34e-25
	chr5	chr19	P	66	83.333	19709	19774	22088	22148	2.02e-07		chr3	chr4	P	65	98.462	19676	19740	19223	19287	3.34e-25
	chr5	chr19	F	33	96.97	243	275	22512	22544	2.02e-07		chr3	chr4	P	62	100	19862	19923	19226	19287	3.34e-25
	chr5	chr14	P	200	100	1	200	25256	25455	6.36e-102		chr3	chr4	P	58	100	23790	23847	19219	19276	5.59e-23
	chr5	chr14	P	71	100	6544	6614	9319	9389	3.27e-30		chr3	chr4	P	50	100	19842	19891	19656	19705	1.57e-18
	chr5	chr14	P	69	100	32550	32618	1	69	4.23e-29		chr3	chr4	P	50	100	19811	19860	19656	19705	1.57e-18
	chr5	chr14	P	46	100	32542	32587	125	170	2.58e-16		chr3	chr4	P	50	100	19780	19829	19656	19705	1.57e-18
	chr5	chr14	P	40	100	246	285	25183	25222	5.58e-13		chr3	chr4	P	50	100	19749	19798	19656	19705	1.57e-18
	chr5	chr14	P	38	100	32550	32587	63	100	7.22e-12		chr3	chr4	P	50	100	19718	19767	19656	19705	1.57e-18
	chr5	chr14	P	38	100	32550	32587	94	131	7.22e-12		chr3	chr4	P	50	100	19687	19736	19656	19705	1.57e-18
	chr5	chr14	F	31	100	9018	9048	1579	1609	5.62e-08		chr3	chr4	F	189	75.132	30203	30391	11760	11947	7.28e-17
	chr5	chr14	F	31	100	9018	9048	14880	14910	5.62e-08		chr3	chr4	P	38	100	19952	19989	19250	19287	7.34e-12
	chr5	chr10	P	288	90.625	1	287	26068	26342	6.36e-102		chr3	chr4	P	40	97.5	19946	19985	19223	19262	2.64e-11
	chr5	chr10	P	66	100	19978	20043	18320	18385	1.97e-27		chr3	chr4	P	36	100	20180	20215	226	261	9.49e-11
	chr5	chr10	F	66	98.485	19978	20043	7793	7858	9.15e-26		chr3	chr4	P	36	100	19946	19981	19656	19691	9.49e-11
	chr5	chr10	P	46	93.478	32554	32599	25974	26016	3.36e-10		chr3	chr4	F	60	86.667	19521	19580	27304	27363	9.49e-11
	chr5	chr10	F	46	91.304	7418	7463	7793	7838	1.21e-09		chr3	chr4	F	37	97.297	24212	24248	14679	14715	1.23e-09
	chr5	chr10	P	43	93.023	7421	7463	18340	18382	1.21e-09		chr3	chr4	P	33	100	23728	23760	19182	19214	4.42e-09
	chr5	chr10	F	49	89.796	28526	28571	8734	8781	1.56e-08		chr3	chr4	F	51	88.235	17622	17672	26182	26232	4.42e-09
	chr5	chr10	P	38	92.105	27197	27234	4	40	2.62e-06		chr3	chr4	P	34	97.059	23810	23843	19254	19287	5.71e-08
	chr5	chr15	P	63	98.413	19981	20043	8855	8917	4.26e-24		chr3	chr4	P	30	100	19893	19922	19258	19287	2.05e-07
	chr5	chr15	F	77	84.416	19968	20044	5244	5319	5.58e-13		chr3	chr4	P	27	100	19963	19989	19679	19705	9.56e-06
	chr5	chr15	F	52	92.308	7417	7467	5251	5302	2.01e-12		chr3	chr8	P	88	100	19904	19991	29018	29105	1.18e-39
	chr5	chr15	P	45	95.556	7419	7463	8875	8919	2.01e-12		chr3	chr8	F	342	73.684	26587	26926	18659	18993	5.55e-28
	chr5	chr15	F	43	93.023	2935	2977	21175	21217	1.21e-09		chr3	chr8	P	96	87.5	19651	19744	29020	29110	7.23e-22
	chr5	chr15	F	40	95	2969	3008	21178	21217	1.21e-09		chr3	chr8	P	91	86.813	19811	19899	29020	29105	4.35e-19
	chr5	chr15	F	59	83.051	7412	7467	586	643	9.41e-06		chr3	chr8	P	91	86.813	19780	19868	29020	29105	4.35e-19
	chr5	chr1	P	30	96.667	6632	6661	8609	8638	9.41e-06		chr3	chr8	P	91	86.813	19749	19837	29020	29105	4.35e-19
	chr5	chr6	F	57	89.474	7413	7468	10512	10567	7.22e-12		chr3	chr8	P	91	86.813	19718	19806	29020	29105	4.35e-19
	chr5	chr17	F	65	84.615	27205	27269	22432	22492	4.35e-09		chr3	chr8	P	91	86.813	19687	19775	29020	29105	4.35e-19
	chr6	chr6	F	61	91.803	23035	23094	17971	18029	3.16e-15		chr3	chr8	P	83	85.542	19842	19922	29028	29105	1.22e-14
	chr6	chr6	P	33	96.97	943	975	940	972	1.91e-07		chr3	chr8	P	47	95.745	5961	6007	25565	25611	1.58e-13
	chr6	chr10	P	239	99.163	1	239	22229	22467	2.72e-120		chr3	chr8	P	40	97.5	23804	23843	29024	29063	2.64e-11
	chr6	chr10	F	41	92.683	9712	9752	21006	21046	1.48e-08		chr3	chr8	P	40	97.5	19952	19991	30045	30084	2.64e-11
	chr6	chr7	F	86	96.512	28519	28604	215	300	1.43e-33		chr3	chr8	P	38	97.368	19862	19899	30047	30084	3.41e-10
	chr6	chr7	F	51	100	24471	24521	12938	12988	4.06e-19		chr3	chr8	P	38	97.368	19831	19868	30047	30084	3.41e-10
	chr6	chr7	P	39	97.436	10549	10587	25372	25409	3.18e-10		chr3	chr8	P	38	97.368	19800	19837	30047	30084	3.41e-10
	chr6	chr15	F	69	89.855	10512	10580	5250	5316	6.79e-17		chr3	chr8	P	38	97.368	19769	19806	30047	30084	3.41e-10
	chr6	chr15	F	72	84.722	10496	10564	578	644	3.18e-10		chr3	chr8	P	38	97.368	19738	19775	30047	30084	3.41e-10
	chr6	chr15	P	33	96.97	28325	28356	8831	8863	6.88e-07		chr3	chr8	P	38	97.368	19707	19744	30047	30084	3.41e-10
	chr6	chr15	P	44	88.636	10518	10561	8875	8918	6.88e-07		chr3	chr8	P	42	92.857	5960	6001	25599	25640	4.42e-09
	chr6	chr12	F	64	90.625	10520	10583	11506	11569	2.44e-16		chr3	chr8	P	32	100	7201	7232	25580	25611	1.59e-08
	chr6	chr12	P	42	90.476	10520	10561	24064	24105	1.91e-07		chr3	chr8	P	33	96.97	7200	7232	25608	25640	2.05e-07
	chr6	chr12	F	47	87.234	10515	10561	11417	11463	6.88e-07		chr3	chr8	P	33	96.97	23810	23842	30052	30084	2.05e-07
	chr6	chr11	P	74	87.838	10513	10583	13038	13111	8.78e-16		chr3	chr8	P	30	100	19893	19922	30055	30084	2.05e-07
	chr6	chr11	P	35	100	10549	10583	23781	23815	3.18e-10		chr3	chr8	P	27	100	23790	23816	29020	29046	9.56e-06
	chr6	chr11	F	39	94.872	8067	8105	4661	4699	4.11e-09		chr3	chr19	F	42	97.619	5961	6002	3847	3888	2.04e-12
	chr6	chr11	P	36	97.222	28328	28362	13069	13104	1.48e-08		chr3	chr19	F	51	92.157	7202	7251	3876	3926	7.34e-12
	chr6	chr16	F	49	95.918	10535	10583	10812	10860	1.14e-14		chr3	chr19	P	37	91.892	3306	3342	19285	19321	2.66e-06
	chr6	chr16	P	49	95.918	19642	19690	23581	23629	1.14e-14		chr4	chr4	F	51	100	19655	19705	19226	19276	3.95e-19
	chr6	chr16	F	43	93.023	28321	28362	10788	10829	4.11e-09		chr4	chr4	F	56	94.643	19437	19492	19367	19422	6.6e-17
	chr6	chr8	F	44	93.182	10518	10561	9530	9573	3.18e-10		chr4	chr4	F	30	100	19656	19685	19258	19287	1.86e-07
	chr6	chr14	F	60	86.667	11996	12054	14203	14260	1.14e-09		chr4	chr19	F	301	100	19279	19579	410	710	4.19e-158
	chr6	chr13	F	33	93.939	10530	10562	20242	20274	8.9e-06		chr4	chr19	F	578	75.606	11498	12058	19893	20449	2.21e-66
	chr7	chr7	F	96	100	44	139	13	108	3.87e-44		chr4	chr19	P	105	100	14513	14617	12128	12232	3.78e-49
	chr7	chr7	F	65	100	75	139	13	77	6.61e-27		chr4	chr19	F	56	94.643	19437	19492	498	553	6.6e-17
	chr7	chr7	F	56	94.643	600	655	530	585	6.7e-17		chr4	chr19	F	56	94.643	19367	19422	568	623	6.6e-17
	chr7	chr7	F	34	100	106	139	13	46	1.13e-09		chr4	chr6	P	881	77.072	11379	12246	25489	26362	4.31e-138
	chr7	chr19	F	449	100	16535	16983	22096	22544	0		chr4	chr6	P	939	75.932	10485	11398	26373	27298	2.63e-125
	chr7	chr11	P	414	99.758	12984	13397	23857	24270	0		chr4	chr6	P	358	78.771	33736	34088	20250	20606	2.23e-61
	chr7	chr11	F	200	100	16721	16920	14222	14421	5.94e-102		chr4	chr6	P	463	76.026	33008	33454	20871	21315	1.35e-53
	chr7	chr11	F	43	100	25375	25417	23781	23823	1.12e-14		chr4	chr6	P	95	91.579	14607	14699	33245	33338	3.89e-29
	chr7	chr11	P	52	92.308	24997	25048	13059	13110	5.22e-13		chr4	chr6	P	192	74.479	32371	32559	22187	22377	1.11e-14
	chr7	chr11	F	43	97.674	16951	16993	14464	14506	5.22e-13		chr4	chr8	F	248	100	19330	19577	1	248	1.21e-128
	chr7	chr11	F	36	100	25375	25410	13038	13073	8.73e-11		chr4	chr8	F	80	98.75	19250	19329	30047	30126	1.39e-33
	chr7	chr11	F	34	94.118	13420	13452	23796	23829	8.8e-06		chr4	chr8	F	56	94.643	19437	19492	38	93	6.6e-17
	chr7	chr9	P	313	98.722	407	718	9	321	1.53e-157		chr4	chr8	F	56	94.643	19367	19422	108	163	6.6e-17
	chr7	chr9	P	56	94.643	530	585	72	127	6.7e-17		chr4	chr8	F	38	100	19250	19287	29020	29057	6.65e-12
	chr7	chr9	P	56	94.643	600	655	142	197	6.7e-17		chr4	chr8	F	40	97.5	19223	19262	29024	29063	2.39e-11
	chr7	chr9	P	66	86.364	22998	23060	18764	18825	3.14e-10		chr4	chr8	F	47	93.617	19629	19674	29059	29105	2.39e-11
	chr7	chr21	P	291	100	16721	17011	15761	16051	1.54e-152		chr4	chr8	F	36	100	19656	19691	29028	29063	8.6e-11
	chr7	chr20	P	286	98.951	433	718	9	294	9.33e-145		chr4	chr8	F	99	77.778	10988	11086	21775	21873	4e-09
	chr7	chr20	P	56	94.643	530	585	72	127	6.7e-17		chr4	chr8	F	33	96.97	19224	19256	30052	30084	1.86e-07
	chr7	chr20	P	56	94.643	600	655	142	197	6.7e-17		chr4	chr8	F	30	100	19656	19685	30055	30084	1.86e-07
	chr7	chr20	F	75	86.667	3073	3147	21296	21370	8.67e-16		chr4	chr8	F	27	100	19679	19705	29020	29046	8.67e-06
	chr7	chr20	P	42	95.238	71	112	14744	14785	8.73e-11		chr4	chr10	F	212	99.528	32136	32347	19800	20011	5.81e-107
	chr7	chr20	P	42	95.238	40	81	14744	14785	8.73e-11		chr4	chr10	P	91	90.11	14607	14694	20764	20853	3.03e-25
	chr7	chr20	P	35	100	16	50	14744	14778	3.14e-10		chr4	chr10	P	32	96.875	19250	19281	4072	4103	6.7e-07
	chr7	chr20	P	70	82.857	28301	28369	21771	21839	4.06e-09		chr4	chr10	P	29	100	19679	19707	4075	4103	6.7e-07
	chr7	chr20	P	38	94.737	102	139	14748	14785	1.46e-08		chr4	chr17	F	134	100	14484	14617	22936	23069	2.86e-65
	chr7	chr16	P	273	100	16721	16993	21389	21661	1.56e-142		chr4	chr17	P	83	96.386	692	774	13632	13714	6.47e-32
	chr7	chr16	F	51	92.157	24996	25046	7922	7971	6.75e-12		chr4	chr17	F	91	90.11	14607	14694	171	260	3.03e-25
	chr7	chr16	P	37	100	25374	25410	10825	10861	2.43e-11		chr4	chr17	F	77	92.208	14212	14288	18950	19026	1.41e-23
	chr7	chr16	F	52	90.385	24998	25048	10788	10839	8.73e-11		chr4	chr3	P	110	89.091	19608	19707	23788	23897	3.89e-29
	chr7	chr16	P	37	97.297	2687	2723	15296	15331	4.06e-09		chr4	chr3	P	52	100	19656	19707	19654	19705	1.1e-19
	chr7	chr14	P	273	100	16721	16993	25183	25455	1.56e-142		chr4	chr3	P	60	95	19223	19282	19650	19709	3.95e-19
	chr7	chr14	F	139	100	1	139	20	158	4.83e-68		chr4	chr3	P	36	97.222	19182	19217	23725	23760	4e-09
	chr7	chr14	P	106	100	13063	13168	10267	10372	1.07e-49		chr4	chr9	P	104	100	19184	19287	9882	9985	1.36e-48
	chr7	chr14	F	100	100	13	112	63	162	2.31e-46		chr4	chr9	F	101	98.02	4758	4858	26530	26630	1.37e-43
	chr7	chr14	F	96	100	44	139	32	127	3.87e-44		chr4	chr9	P	85	100	19447	19531	18725	18809	4.96e-38
	chr7	chr14	F	69	100	13	81	94	162	3.95e-29		chr4	chr9	P	65	98.462	19223	19287	9758	9822	3.03e-25
	chr7	chr14	F	65	100	75	139	32	96	6.61e-27		chr4	chr9	P	65	98.462	19223	19287	9789	9853	3.03e-25
	chr7	chr14	F	38	100	13	50	125	162	6.75e-12		chr4	chr9	P	65	98.462	19223	19287	9820	9884	3.03e-25
	chr7	chr14	F	34	100	106	139	32	65	1.13e-09		chr4	chr9	P	65	98.462	19223	19287	9851	9915	3.03e-25
	chr7	chr10	P	273	100	16721	16993	26070	26342	1.56e-142		chr4	chr9	P	52	100	19656	19707	9736	9787	1.1e-19
	chr7	chr10	P	44	97.727	25004	25047	16548	16591	1.45e-13		chr4	chr9	P	54	98.148	19223	19276	9738	9791	3.95e-19
	chr7	chr10	F	46	93.478	1	46	25974	26016	3.14e-10		chr4	chr9	P	51	100	19655	19705	9893	9943	3.95e-19
	chr7	chr10	F	31	100	112	142	25989	26019	5.26e-08		chr4	chr9	P	50	100	19656	19705	9769	9818	1.42e-18
	chr7	chr10	F	28	100	50	77	25989	26016	2.45e-06		chr4	chr9	P	50	100	19656	19705	9800	9849	1.42e-18
	chr7	chr10	F	28	100	81	108	25989	26016	2.45e-06		chr4	chr9	P	50	100	19656	19705	9831	9880	1.42e-18
	chr7	chr17	F	259	100	4176	4434	8973	9231	9.47e-135		chr4	chr9	P	50	100	19656	19705	9862	9911	1.42e-18
	chr7	chr8	F	300	91	16721	17007	37	335	1.27e-108		chr4	chr9	P	62	93.548	19523	19583	18301	18362	5.11e-18
	chr7	chr12	P	200	100	16721	16920	25596	25795	5.94e-102		chr4	chr9	P	46	93.478	19377	19422	18764	18809	2.39e-11
	chr7	chr12	P	66	100	16655	16720	1	66	1.84e-27		chr4	chr9	F	36	100	14679	14714	18698	18733	8.6e-11
	chr7	chr12	P	70	90	17171	17237	19442	19511	6.7e-17		chr4	chr9	P	34	97.059	19254	19287	9913	9946	5.18e-08
	chr7	chr12	P	40	100	16954	16993	25511	25550	5.22e-13		chr4	chr7	F	103	100	14515	14617	9757	9859	4.89e-48
	chr7	chr12	P	37	97.297	25374	25410	11534	11570	1.13e-09		chr4	chr7	F	90	91.111	14607	14694	10062	10150	2.34e-26
	chr7	chr12	P	100	77	9145	9244	7372	7471	5.26e-08		chr4	chr7	P	89	79.775	23286	23374	567	655	3.09e-10
	chr7	chr12	P	29	100	16717	16745	5	33	6.8e-07		chr4	chr14	F	92	100	19185	19276	22544	22635	6.38e-42
	chr7	chr1	P	117	99.145	307	423	38801	38917	3.81e-54		chr4	chr14	F	86	100	14607	14692	17594	17679	1.38e-38
	chr7	chr1	P	57	87.719	270	324	15220	15276	3.14e-10		chr4	chr14	F	53	100	19655	19707	22585	22637	3.05e-20
	chr7	chr13	F	55	94.545	24994	25048	20221	20274	8.67e-16		chr4	chr14	F	34	97.059	19254	19287	22582	22615	5.18e-08
	chr7	chr15	F	52	92.308	24996	25047	590	640	1.88e-12		chr4	chr14	F	44	88.636	14504	14547	17303	17346	6.7e-07
	chr7	chr18	P	37	100	25004	25040	7757	7793	2.43e-11		chr4	chr5	F	86	98.837	19201	19286	30300	30385	6.42e-37
	chr8	chr8	F	79	100	15562	15640	15502	15580	1.02e-34		chr4	chr5	F	128	85.938	19590	19707	33441	33568	3.89e-29
	chr8	chr11	F	320	100	2	321	14187	14506	1.09e-168		chr4	chr5	P	90	91.111	14607	14694	33118	33206	2.34e-26
	chr8	chr11	F	76	84.211	3452	3522	13037	13112	2.28e-11		chr4	chr5	F	58	100	19219	19276	33509	33566	5.07e-23
	chr8	chr12	P	285	100	37	321	25511	25795	3.13e-149		chr4	chr5	F	52	98.077	19656	19707	30357	30408	5.11e-18
	chr8	chr12	F	44	93.182	9530	9573	11420	11463	2.95e-10		chr4	chr5	F	51	98.039	19655	19705	30325	30375	1.84e-17
	chr8	chr12	P	44	93.182	9532	9575	24062	24105	2.95e-10		chr4	chr5	F	50	98	19227	19276	30357	30406	6.6e-17
	chr8	chr12	F	42	92.857	9532	9573	11450	11491	3.82e-09		chr4	chr5	F	62	90.323	19201	19262	7991	8050	1.11e-14
	chr8	chr12	F	42	92.857	9532	9573	11478	11519	3.82e-09		chr4	chr5	F	82	85.366	19629	19707	7991	8067	3.97e-14
	chr8	chr12	F	42	92.857	9532	9573	11506	11547	3.82e-09		chr4	chr5	F	33	100	19182	19214	33596	33628	4e-09
	chr8	chr12	P	41	90.244	3453	3492	11529	11569	2.3e-06		chr4	chr5	F	35	97.143	19253	19287	8011	8044	5.18e-08
	chr8	chr3	P	34	100	15596	15629	39979	40012	1.06e-09		chr4	chr5	F	34	97.059	19254	19287	33513	33546	5.18e-08
	chr8	chr16	P	235	100	2	236	21462	21696	1.95e-121		chr4	chr5	F	33	96.97	19254	19286	30322	30354	1.86e-07
	chr8	chr16	P	40	100	282	321	21389	21428	4.9e-13		chr4	chr15	F	75	100	19200	19274	23416	23490	1.8e-32
	chr8	chr16	P	60	86.667	3453	3511	10801	10860	2.95e-10		chr4	chr15	F	65	98.462	19223	19287	11	75	3.03e-25
	chr8	chr16	F	90	78.889	15556	15638	17892	17977	8.26e-06		chr4	chr15	F	65	98.462	19223	19287	42	106	3.03e-25
	chr8	chr16	F	44	88.636	15536	15578	17937	17977	8.26e-06		chr4	chr15	F	65	98.462	19223	19287	73	137	3.03e-25
	chr8	chr21	P	310	91.29	27	335	15765	16061	3.29e-114		chr4	chr15	F	65	98.462	19223	19287	104	168	3.03e-25
	chr8	chr14	P	210	100	27	236	25256	25465	1.54e-107		chr4	chr15	F	65	98.462	19223	19287	135	199	3.03e-25
	chr8	chr14	P	40	100	282	321	25183	25222	4.9e-13		chr4	chr15	F	65	98.462	19223	19287	166	230	3.03e-25
	chr8	chr10	P	210	100	27	236	26143	26352	1.54e-107		chr4	chr15	F	52	100	19656	19707	201	252	1.1e-19
	chr8	chr10	F	69	94.203	9525	9593	7790	7858	1.74e-22		chr4	chr15	F	54	98.148	19223	19276	197	250	3.95e-19
	chr8	chr10	F	62	96.774	3461	3522	8013	8074	6.25e-22		chr4	chr15	F	50	100	19656	19705	15	64	1.42e-18
	chr8	chr10	P	63	95.238	9531	9593	18320	18382	8.09e-21		chr4	chr15	F	50	100	19656	19705	46	95	1.42e-18
	chr8	chr10	P	40	100	282	321	26070	26109	4.9e-13		chr4	chr15	F	50	100	19656	19705	77	126	1.42e-18
	chr8	chr10	P	33	100	13068	13100	24006	24038	3.82e-09		chr4	chr15	F	50	100	19656	19705	108	157	1.42e-18
	chr8	chr10	P	27	100	28613	28639	27	53	8.26e-06		chr4	chr15	F	50	100	19656	19705	139	188	1.42e-18
	chr8	chr19	F	200	100	37	236	22282	22481	5.58e-102		chr4	chr15	F	50	100	19656	19705	170	219	1.42e-18
	chr8	chr19	F	33	96.97	279	311	22512	22544	1.78e-07		chr4	chr15	F	77	88.312	19627	19703	23415	23490	5.11e-18
	chr8	chr15	P	65	96.923	9529	9593	8855	8919	1.34e-23		chr4	chr15	F	44	100	19244	19287	1	44	3.07e-15
	chr8	chr15	F	67	86.567	9528	9593	5252	5318	1.76e-12		chr4	chr15	P	42	97.619	19247	19287	5047	5088	6.65e-12
	chr8	chr15	F	28	100	15500	15527	21175	21202	2.3e-06		chr4	chr15	P	54	90.741	19656	19707	5024	5076	2.39e-11
	chr8	chr18	F	58	91.379	11744	11796	15728	15785	4.9e-13		chr4	chr15	P	40	97.5	19223	19262	5041	5080	2.39e-11
	chr8	chr18	F	49	85.714	23758	23805	11011	11059	8.26e-06		chr4	chr15	P	37	97.297	14679	14715	13985	14021	1.11e-09
	chr8	chr2	P	30	96.667	3476	3505	38339	38368	8.26e-06		chr4	chr15	F	33	100	19673	19705	1	33	4e-09
	chr8	chr13	P	36	97.222	15598	15633	18172	18206	1.37e-08		chr4	chr15	F	34	97.059	19254	19287	23439	23472	5.18e-08
	chr8	chr13	P	36	97.222	15538	15573	18172	18206	1.37e-08		chr4	chr15	P	31	96.774	19676	19705	5058	5088	8.67e-06
	chr8	chr20	P	34	94.118	27990	28023	14716	14749	2.3e-06		chr4	chr15	P	40	90	14475	14513	18871	18909	8.67e-06
	chr8	chr9	F	61	83.607	15497	15553	1448	1507	2.3e-06		chr4	chr16	F	95	91.579	14607	14699	171	264	3.89e-29
	chr8	chr9	P	34	94.118	27991	28023	1486	1519	8.26e-06		chr4	chr16	F	56	100	14562	14617	23229	23284	6.56e-22
	chr9	chr9	F	56	94.643	142	197	72	127	5.84e-17		chr4	chr12	P	95	91.579	14607	14699	24851	24944	3.89e-29
	chr9	chr7	P	304	99.671	18	321	407	709	1.33e-157		chr4	chr12	P	36	100	19203	19238	19643	19678	8.6e-11
	chr9	chr20	F	294	100	1	294	1	294	2.88e-154		chr4	chr12	F	173	72.832	29274	29446	19274	19444	5.18e-08
	chr9	chr20	F	56	94.643	142	197	72	127	5.84e-17		chr4	chr11	P	110	89.091	19608	19707	23757	23866	3.89e-29
	chr9	chr12	P	86	100	9136	9221	17456	17541	1.22e-38		chr4	chr11	P	58	100	19219	19276	23759	23816	5.07e-23
	chr9	chr13	F	70	95.714	2378	2447	8788	8857	9.63e-25		chr4	chr11	F	48	100	19198	19245	5814	5861	1.84e-17
	chr9	chr4	P	40	100	1451	1490	19872	19911	4.54e-13		chr4	chr11	P	48	97.917	19628	19675	7986	8033	8.54e-16
	chr9	chr17	F	41	97.561	20620	20660	770	809	2.11e-11		chr4	chr11	P	36	97.222	19182	19217	23694	23729	4e-09
	chr9	chr16	F	30	100	1490	1519	17937	17966	1.65e-07		chr4	chr11	P	34	97.059	19254	19287	23779	23812	5.18e-08
	chr9	chr14	P	50	86	26238	26285	17821	17870	2.13e-06		chr4	chr13	P	108	88.889	19608	19705	25001	25108	5.03e-28
	chr10	chr10	P	82	97.561	18304	18385	7793	7873	1.58e-32		chr4	chr13	P	58	100	19219	19276	25001	25058	5.07e-23
	chr10	chr10	P	79	98.734	7796	7873	18304	18382	1.58e-32		chr4	chr13	P	34	97.059	19254	19287	25021	25054	5.18e-08
	chr10	chr4	P	82	97.561	18304	18385	33349	33429	1.58e-32		chr4	chr13	P	35	94.286	22504	22538	631	664	2.41e-06
	chr10	chr16	F	351	100	26002	26352	21321	21671	0		chr4	chr18	F	39	94.872	29190	29228	3591	3629	4e-09
	chr10	chr16	P	43	97.674	16549	16591	7929	7971	4.51e-13		chr5	chr5	F	107	100	2582	2688	2550	2656	2.85e-50
	chr10	chr16	F	41	97.561	7853	7893	324	364	5.83e-12		chr5	chr5	F	81	100	28004	28084	27973	28053	8.11e-36
	chr10	chr16	P	48	91.667	16544	16591	10795	10841	2.71e-10		chr5	chr5	F	75	100	2614	2688	2550	2624	1.75e-32
	chr10	chr16	P	44	93.182	7847	7890	23693	23736	2.71e-10		chr5	chr5	F	58	98.276	33509	33566	30318	30375	2.3e-21
	chr10	chr16	P	44	93.182	7847	7890	19395	19437	9.76e-10		chr5	chr5	F	57	98.246	33517	33573	30357	30413	8.28e-21
	chr10	chr16	P	53	88.679	8013	8063	10801	10852	3.51e-09		chr5	chr5	F	50	100	28035	28084	27973	28022	1.39e-18
	chr10	chr16	F	32	96.875	7807	7838	10807	10838	5.87e-07		chr5	chr5	F	50	100	30357	30406	30326	30375	1.39e-18
	chr10	chr16	P	32	96.875	18340	18371	10807	10838	5.87e-07		chr5	chr5	F	43	100	2646	2688	2550	2592	1.08e-14
	chr10	chr16	P	30	96.667	7404	7433	10794	10823	7.6e-06		chr5	chr5	F	63	88.889	30299	30361	7990	8050	1.4e-13
	chr10	chr3	P	35	97.143	7796	7830	47332	47366	1.26e-08		chr5	chr5	F	62	88.71	33511	33569	8008	8068	1.8e-12
	chr10	chr3	P	60	83.333	18327	18386	33685	33743	5.87e-07		chr5	chr5	F	57	89.474	30355	30409	8013	8068	2.33e-11
	chr10	chr21	F	283	100	26070	26352	15779	16061	3.73e-148		chr5	chr5	F	40	90	33480	33518	2567	2605	8.46e-06
	chr10	chr21	P	43	88.372	8493	8534	13821	13863	7.6e-06		chr5	chr5	F	40	90	33480	33518	2599	2637	8.46e-06
	chr10	chr14	F	283	100	26070	26352	25183	25465	3.73e-148		chr5	chr5	F	40	90	33480	33518	2631	2669	8.46e-06
	chr10	chr14	F	46	93.478	25974	26016	20	65	2.71e-10		chr5	chr3	P	57	98.246	33513	33569	19653	19709	8.28e-21
	chr10	chr14	F	28	100	25989	26016	69	96	2.11e-06		chr5	chr3	P	60	93.333	30322	30381	19650	19709	1.79e-17
	chr10	chr14	F	28	100	25989	26016	100	127	2.11e-06		chr5	chr3	P	65	89.231	8011	8073	19649	19710	1.4e-13
	chr10	chr14	F	28	100	25989	26016	131	158	2.11e-06		chr5	chr3	P	65	87.692	8008	8071	23784	23845	1.8e-12
	chr10	chr19	P	263	100	26080	26342	22282	22544	4.89e-137		chr5	chr3	P	46	86.957	13601	13645	3004	3048	8.46e-06
	chr10	chr19	P	47	100	9942	9988	12060	12106	5.79e-17		chr5	chr11	P	442	100	33194	33635	23690	24131	0
	chr10	chr15	P	253	100	8307	8559	13858	14110	1.77e-131		chr5	chr11	P	58	98.276	30318	30375	23759	23816	2.3e-21
	chr10	chr15	F	80	97.5	18309	18388	8844	8922	2.04e-31		chr5	chr11	P	57	98.246	30357	30413	23752	23808	8.28e-21
	chr10	chr15	P	75	98.667	7796	7870	8843	8917	7.33e-31		chr5	chr11	P	117	82.051	2567	2680	8015	8131	1.07e-19
	chr10	chr15	P	53	96.226	16539	16591	597	649	5.79e-17		chr5	chr11	F	51	100	2566	2616	5876	5926	3.85e-19
	chr10	chr15	F	66	86.364	7793	7858	5253	5318	1.62e-12		chr5	chr11	F	51	100	2598	2648	5876	5926	3.85e-19
	chr10	chr15	P	66	84.848	18320	18385	5253	5318	7.55e-11		chr5	chr11	F	51	100	2630	2680	5876	5926	3.85e-19
	chr10	chr15	P	44	90.909	23938	23981	12012	12055	1.26e-08		chr5	chr11	F	45	100	30300	30344	5817	5861	8.34e-16
	chr10	chr15	P	36	94.444	7398	7433	596	631	1.63e-07		chr5	chr11	P	108	80.556	2576	2680	8048	8155	1.08e-14
	chr10	chr6	P	233	100	22235	22467	1	233	2.32e-120		chr5	chr11	P	84	83.333	2567	2648	8015	8098	1.4e-13
	chr10	chr11	P	210	100	26143	26352	14212	14421	1.42e-107		chr5	chr11	P	65	87.692	8008	8071	23753	23814	1.8e-12
	chr10	chr11	F	68	85.294	8013	8075	13046	13113	2.71e-10		chr5	chr11	F	35	100	2550	2584	5892	5926	3.02e-10
	chr10	chr11	F	48	91.667	16544	16591	13057	13103	2.71e-10		chr5	chr11	P	75	81.333	2608	2680	8081	8155	1.41e-08
	chr10	chr11	F	32	96.875	18340	18371	13060	13091	5.87e-07		chr5	chr11	P	51	86.275	2567	2616	8015	8065	6.54e-07
	chr10	chr11	P	32	96.875	7807	7838	13060	13091	5.87e-07		chr5	chr11	F	81	80.247	7991	8064	5817	5894	2.35e-06
	chr10	chr11	F	36	91.667	7398	7433	13069	13104	7.6e-06		chr5	chr11	F	31	96.774	8003	8033	7351	7381	2.35e-06
	chr10	chr8	P	66	93.939	18320	18385	9528	9593	7.44e-21		chr5	chr11	F	27	100	33509	33535	5835	5861	8.46e-06
	chr10	chr8	P	43	97.674	26070	26112	279	321	4.51e-13		chr5	chr11	F	69	81.159	30388	30455	5843	5906	8.46e-06
	chr10	chr8	P	36	97.222	24006	24041	13065	13100	3.51e-09		chr5	chr11	F	27	100	2662	2688	5876	5902	8.46e-06
	chr10	chr18	F	207	100	9465	9671	14941	15147	6.6e-106		chr5	chr11	F	40	90	33480	33518	5877	5915	8.46e-06
	chr10	chr18	F	42	97.619	16550	16591	7752	7793	1.62e-12		chr5	chr11	P	48	87.5	7991	8034	7986	8032	8.46e-06
	chr10	chr12	F	200	100	26143	26342	25596	25795	5.14e-102		chr5	chr11	P	40	90	2631	2669	23807	23845	8.46e-06
	chr10	chr12	F	50	96	7790	7838	11414	11463	9.69e-15		chr5	chr11	P	40	90	2599	2637	23807	23845	8.46e-06
	chr10	chr12	P	43	100	18340	18382	11421	11463	9.69e-15		chr5	chr11	P	40	90	2567	2605	23807	23845	8.46e-06
	chr10	chr12	F	42	100	7797	7838	11450	11491	3.49e-14		chr5	chr12	F	345	98.261	33118	33462	24856	25194	6.7e-171
	chr10	chr12	P	42	100	18340	18381	11450	11491	3.49e-14		chr5	chr12	P	76	100	16640	16715	25197	25272	4.88e-33
	chr10	chr12	F	42	100	7797	7838	11478	11519	3.49e-14		chr5	chr12	P	36	100	30302	30337	19643	19678	8.4e-11
	chr10	chr12	P	42	100	18340	18381	11478	11519	3.49e-14		chr5	chr6	F	345	98.261	33118	33462	33250	33588	6.7e-171
	chr10	chr12	F	42	100	7797	7838	11506	11547	3.49e-14		chr5	chr10	F	346	97.977	33118	33462	20764	21103	3.12e-169
	chr10	chr12	P	42	100	18340	18381	11506	11547	3.49e-14		chr5	chr10	P	95	94.737	16624	16715	21106	21199	3.77e-34
	chr10	chr12	F	40	100	26070	26109	25511	25550	4.51e-13		chr5	chr10	P	29	100	33540	33568	4075	4103	6.54e-07
	chr10	chr12	F	44	95.455	18338	18381	24062	24105	5.83e-12		chr5	chr2	P	55	89.091	7985	8036	14561	14614	3.02e-10
	chr10	chr12	P	44	95.455	7797	7840	24062	24105	5.83e-12		chr5	chr1	P	109	78.899	2581	2689	13841	13949	5.02e-13
	chr10	chr12	F	27	100	16548	16574	24064	24090	7.6e-06		chr5	chr1	P	109	78.899	2546	2654	13844	13952	5.02e-13
	chr10	chr5	P	200	100	26143	26342	1	200	5.14e-102		chr5	chr1	P	73	79.452	2550	2622	13844	13916	2.35e-06
	chr10	chr5	P	46	91.304	18340	18385	7418	7463	9.76e-10		chr5	chr15	F	277	100	33194	33470	14071	14347	8.97e-145
	chr10	chr20	F	210	85.714	1059	1267	20552	20760	5.47e-57		chr5	chr15	F	89	96.629	30322	30410	166	254	2.92e-35
	chr10	chr20	F	217	76.498	12508	12715	21378	21594	1.24e-23		chr5	chr15	F	85	96.471	30322	30406	11	95	4.88e-33
	chr10	chr20	F	73	84.932	1401	1472	20891	20963	1.62e-12		chr5	chr15	F	85	96.471	30322	30406	42	126	4.88e-33
	chr10	chr20	F	85	78.824	12891	12973	21762	21844	5.87e-07		chr5	chr15	F	85	96.471	30322	30406	73	157	4.88e-33
	chr10	chr20	P	28	100	25989	26016	14748	14775	2.11e-06		chr5	chr15	F	85	96.471	30322	30406	104	188	4.88e-33
	chr10	chr1	P	66	90.909	18320	18385	34399	34464	1.61e-17		chr5	chr15	F	85	96.471	30322	30406	135	219	4.88e-33
	chr10	chr1	P	27	100	26038	26064	23520	23546	7.6e-06		chr5	chr15	F	77	97.403	30297	30373	23414	23490	2.94e-30
	chr10	chr17	F	51	98.039	7841	7891	22961	23011	1.61e-17		chr5	chr15	P	71	98.592	8011	8080	5011	5081	4.91e-28
	chr10	chr17	P	34	97.059	18304	18337	22961	22993	1.63e-07		chr5	chr15	F	64	96.875	30343	30406	1	64	4.95e-23
	chr10	chr13	P	44	100	16548	16591	20230	20273	2.69e-15		chr5	chr15	F	56	100	33509	33564	23435	23490	6.4e-22
	chr10	chr2	P	30	96.667	8028	8057	38339	38368	7.6e-06		chr5	chr15	F	58	98.276	33513	33570	197	254	2.3e-21
	chr11	chr11	F	46	93.478	23781	23826	13038	13083	2.08e-11		chr5	chr15	F	54	98.148	33513	33566	11	64	3.85e-19
	chr11	chr7	P	55	90.909	13059	13113	24994	25048	4.46e-13		chr5	chr15	F	54	98.148	33513	33566	42	95	3.85e-19
	chr11	chr12	P	285	100	14222	14506	25511	25795	2.85e-149		chr5	chr15	F	54	98.148	33513	33566	73	126	3.85e-19
	chr11	chr12	P	54	98.148	13038	13091	11516	11569	3.43e-19		chr5	chr15	F	54	98.148	33513	33566	104	157	3.85e-19
	chr11	chr12	P	112	80.357	16051	16161	3705	3813	2.67e-15		chr5	chr15	F	54	98.148	33513	33566	135	188	3.85e-19
	chr11	chr12	P	60	86.667	23768	23826	11524	11582	2.69e-10		chr5	chr15	F	54	98.148	33513	33566	166	219	3.85e-19
	chr11	chr12	F	32	100	13060	13091	24064	24095	1.25e-08		chr5	chr15	F	54	96.296	30322	30375	197	250	1.79e-17
	chr11	chr12	P	50	88	13060	13109	11417	11463	1.62e-07		chr5	chr15	F	48	97.917	30357	30404	23443	23490	8.34e-16
	chr11	chr12	P	32	96.875	13060	13091	11460	11491	5.81e-07		chr5	chr15	F	66	89.394	7988	8050	23413	23478	1.08e-14
	chr11	chr12	P	32	96.875	13060	13091	11488	11519	5.81e-07		chr5	chr15	P	102	81.373	30346	30440	4988	5088	1.4e-13
	chr11	chr16	P	342	92.105	14168	14508	21387	21715	4.87e-132		chr5	chr15	F	60	90	8011	8068	196	253	5.02e-13
	chr11	chr16	P	73	98.63	13038	13109	10788	10860	3.38e-29		chr5	chr15	P	62	88.71	33513	33572	5020	5080	1.8e-12
	chr11	chr16	P	46	93.478	23781	23826	10815	10860	2.08e-11		chr5	chr15	F	41	97.561	8011	8050	10	50	2.33e-11
	chr11	chr16	F	40	97.5	20749	20788	14725	14764	2.08e-11		chr5	chr15	F	41	97.561	8011	8050	41	81	2.33e-11
	chr11	chr16	F	75	82.667	13051	13120	16262	16335	3.47e-09		chr5	chr15	F	41	97.561	8011	8050	72	112	2.33e-11
	chr11	chr16	P	44	90.909	13061	13104	7928	7971	1.25e-08		chr5	chr15	F	41	97.561	8011	8050	103	143	2.33e-11
	chr11	chr16	P	173	72.832	4443	4615	17109	17279	4.49e-08		chr5	chr15	F	41	97.561	8011	8050	134	174	2.33e-11
	chr11	chr21	P	210	100	14212	14421	15852	16061	1.4e-107		chr5	chr15	F	41	97.561	8011	8050	165	205	2.33e-11
	chr11	chr21	P	256	73.828	10710	10964	4942	5196	7.36e-21		chr5	chr15	P	40	95	30322	30361	5041	5080	1.09e-09
	chr11	chr21	P	40	100	14467	14506	15779	15818	4.46e-13		chr5	chr15	F	33	100	33534	33566	1	33	3.91e-09
	chr11	chr14	P	210	100	14212	14421	25256	25465	1.4e-107		chr5	chr15	F	33	96.97	30374	30406	1	33	1.82e-07
	chr11	chr14	F	106	100	24086	24191	10267	10372	9.13e-50		chr5	chr15	F	35	94.286	30403	30437	23396	23430	6.54e-07
	chr11	chr14	P	40	100	14467	14506	25183	25222	4.46e-13		chr5	chr15	P	28	100	8038	8065	18551	18578	2.35e-06
	chr11	chr10	P	298	90.94	14212	14508	26068	26352	1.4e-107		chr5	chr15	P	31	96.774	33537	33566	5058	5088	8.46e-06
	chr11	chr19	F	200	100	14222	14421	22282	22481	5.08e-102		chr5	chr18	F	274	100	33194	33467	1363	1636	4.18e-143
	chr11	chr19	F	33	96.97	14464	14496	22512	22544	1.62e-07		chr5	chr7	P	270	100	33110	33379	9889	10158	6.99e-141
	chr11	chr1	P	361	78.67	25648	26003	9728	10087	1.93e-61		chr5	chr7	P	66	100	7850	7915	28292	28357	1.77e-27
	chr11	chr1	P	164	75.61	617	779	7942	8104	9.59e-15		chr5	chr7	F	31	100	21374	21404	21038	21068	5.05e-08
	chr11	chr1	P	75	81.333	1515	1589	6987	7061	3.47e-09		chr5	chr14	P	301	96.678	33120	33419	17381	17679	2.51e-140
	chr11	chr1	P	99	75.758	921	1019	7710	7808	7.52e-06		chr5	chr14	F	76	98.684	30300	30375	22560	22635	2.27e-31
	chr11	chr18	P	42	97.619	5281	5322	19845	19886	1.6e-12		chr5	chr14	F	62	100	33509	33570	22578	22639	2.96e-25
	chr11	chr18	F	42	90.476	13062	13103	7752	7793	1.62e-07		chr5	chr14	F	58	96.552	2578	2635	10949	11006	1.07e-19
	chr11	chr13	P	48	93.75	13059	13106	20227	20274	1.6e-12		chr5	chr14	F	58	96.552	2610	2667	10949	11006	1.07e-19
	chr11	chr15	P	55	87.273	13057	13110	591	644	3.47e-09		chr5	chr14	F	57	96.491	2547	2603	10950	11006	3.85e-19
	chr11	chr15	F	62	85.484	13069	13124	8821	8881	4.49e-08		chr5	chr14	F	54	98.148	30357	30410	22586	22639	3.85e-19
	chr11	chr15	F	32	96.875	13060	13091	8875	8906	5.81e-07		chr5	chr14	F	81	86.42	7991	8068	22560	22638	8.34e-16
	chr11	chr15	P	53	84.906	13034	13086	5272	5323	2.09e-06		chr5	chr14	F	47	95.745	2642	2688	10949	10995	1.4e-13
	chr12	chr12	F	98	100	11450	11547	11422	11519	2.53e-45		chr5	chr14	F	30	100	33599	33628	22544	22573	1.82e-07
	chr12	chr12	F	70	100	11478	11547	11422	11491	9.29e-30		chr5	chr16	P	259	100	33118	33376	1	259	9.1e-135
	chr12	chr12	F	42	100	11506	11547	11422	11463	3.41e-14		chr5	chr17	P	260	99.615	33118	33376	1	260	4.23e-133
	chr12	chr12	P	43	95.349	24064	24106	11449	11491	2.05e-11		chr5	chr17	F	60	86.667	13339	13397	17359	17416	1.09e-09
	chr12	chr12	P	43	95.349	24064	24106	11477	11519	2.05e-11		chr5	chr9	P	226	99.115	33194	33419	18423	18648	4.36e-113
	chr12	chr12	P	43	95.349	24064	24106	11505	11547	2.05e-11		chr5	chr9	P	107	98.131	30300	30406	9862	9968	6.18e-47
	chr12	chr12	P	42	95.238	24064	24105	11422	11463	7.39e-11		chr5	chr9	P	88	96.591	30322	30409	9735	9822	1.05e-34
	chr12	chr12	P	70	82.857	22728	22795	16383	16449	4.45e-08		chr5	chr9	P	85	96.471	30322	30406	9769	9853	4.88e-33
	chr12	chr21	F	200	100	25596	25795	15852	16051	5.03e-102		chr5	chr9	P	85	96.471	30322	30406	9800	9884	4.88e-33
	chr12	chr21	F	40	100	25511	25550	15779	15818	4.41e-13		chr5	chr9	P	85	96.471	30322	30406	9831	9915	4.88e-33
	chr12	chr19	P	200	100	25596	25795	22282	22481	5.03e-102		chr5	chr9	P	58	100	33509	33566	9893	9950	4.95e-23
	chr12	chr19	P	66	100	1	66	22216	22281	1.55e-27		chr5	chr9	P	57	98.246	33513	33569	9735	9791	8.28e-21
	chr12	chr19	P	33	96.97	25521	25553	22512	22544	1.6e-07		chr5	chr9	P	54	98.148	33513	33566	9769	9822	3.85e-19
	chr12	chr19	P	29	100	5	33	22278	22306	5.75e-07		chr5	chr9	P	54	98.148	33513	33566	9800	9853	3.85e-19
	chr12	chr16	F	200	100	25596	25795	21462	21661	5.03e-102		chr5	chr9	P	54	98.148	33513	33566	9831	9884	3.85e-19
	chr12	chr16	F	62	98.387	11516	11577	10807	10868	1.21e-23		chr5	chr9	P	54	98.148	33513	33566	9862	9915	3.85e-19
	chr12	chr16	F	40	100	25511	25550	21389	21428	4.41e-13		chr5	chr9	P	54	96.296	30322	30375	9738	9791	1.79e-17
	chr12	chr16	P	32	100	24064	24095	10807	10838	1.24e-08		chr5	chr9	P	50	98	30357	30406	9893	9942	6.45e-17
	chr12	chr16	F	32	96.875	11432	11463	10807	10838	5.75e-07		chr5	chr9	P	62	90.323	7991	8050	9907	9968	1.08e-14
	chr12	chr16	F	32	96.875	11460	11491	10807	10838	5.75e-07		chr5	chr9	P	61	90.164	8011	8069	9734	9792	1.4e-13
	chr12	chr16	F	32	96.875	11488	11519	10807	10838	5.75e-07		chr5	chr9	P	41	97.561	8011	8050	9783	9823	2.33e-11
	chr12	chr14	F	288	90.625	25509	25795	25181	25455	5.03e-102		chr5	chr9	P	41	97.561	8011	8050	9814	9854	2.33e-11
	chr12	chr10	P	47	93.617	24062	24108	7794	7840	5.71e-12		chr5	chr9	P	41	97.561	8011	8050	9845	9885	2.33e-11
	chr12	chr7	P	43	97.674	25511	25553	16951	16993	4.41e-13		chr5	chr9	P	41	97.561	8011	8050	9876	9916	2.33e-11
	chr12	chr7	P	91	78.022	7381	7471	9145	9235	4.45e-08		chr5	chr9	P	34	97.059	33598	33631	9952	9985	5.05e-08
	chr12	chr4	P	43	97.674	25511	25553	22764	22806	4.41e-13		chr5	chr13	P	204	98.529	33377	33577	24987	25190	4.45e-98
	chr12	chr4	P	47	93.617	24062	24108	33350	33396	5.71e-12		chr5	chr13	P	183	100	33194	33376	1	183	1.61e-92
	chr12	chr3	P	200	100	25596	25795	37	236	5.03e-102		chr5	chr13	P	58	98.276	30318	30375	25001	25058	2.3e-21
	chr12	chr3	P	43	97.674	25511	25553	30137	30179	4.41e-13		chr5	chr13	P	57	96.491	30357	30412	24994	25050	1.39e-18
	chr12	chr1	P	709	70.804	5210	5889	33673	34358	2.6e-25		chr5	chr13	P	67	86.567	8008	8072	24993	25056	2.33e-11
	chr12	chr1	P	47	89.362	24062	24108	34400	34446	1.24e-08		chr5	chr13	P	40	90	2631	2669	25049	25087	8.46e-06
	chr12	chr17	P	82	98.78	10688	10769	9232	9313	9.22e-35		chr5	chr13	P	40	90	2599	2637	25049	25087	8.46e-06
	chr12	chr15	P	102	82.353	11420	11513	8818	8918	9.49e-15		chr5	chr13	P	40	90	2567	2605	25049	25087	8.46e-06
	chr12	chr15	P	100	82	11450	11541	8818	8916	1.23e-13		chr5	chr8	F	63	95.238	8004	8065	29016	29078	2.98e-20
	chr12	chr15	F	44	97.727	24062	24105	8873	8916	1.23e-13		chr5	chr8	F	90	84.444	30322	30409	29024	29108	3e-15
	chr12	chr15	P	42	97.619	11506	11547	8875	8916	1.59e-12		chr5	chr8	F	44	95.455	30349	30392	29020	29063	6.49e-12
	chr12	chr15	P	42	97.619	11478	11519	8875	8916	1.59e-12		chr5	chr8	F	40	97.5	33513	33552	29024	29063	2.33e-11
	chr12	chr15	F	61	86.885	11506	11566	5257	5316	7.39e-11		chr5	chr8	F	37	94.595	30349	30385	30047	30083	5.05e-08
	chr12	chr15	F	47	89.362	11417	11463	5253	5298	4.45e-08		chr5	chr8	F	31	100	8014	8044	30054	30084	5.05e-08
	chr12	chr15	F	42	90.476	11450	11491	5257	5298	1.6e-07		chr5	chr8	F	33	96.97	33514	33546	30052	30084	1.82e-07
	chr12	chr15	F	42	90.476	11478	11519	5257	5298	1.6e-07		chr5	chr8	F	32	96.875	30323	30354	30052	30083	6.54e-07
	chr12	chr20	F	31	96.774	16468	16498	16215	16245	2.07e-06		chr5	chr8	F	27	100	33540	33566	29020	29046	8.46e-06
	chr12	chr13	P	27	100	24064	24090	20247	20273	7.44e-06		chr6	chr12	F	391	100	33198	33588	24804	25194	0
	chr13	chr16	F	50	96	20224	20272	7922	7971	9.44e-15		chr6	chr12	F	29	100	5053	5081	5901	5929	6.52e-07
	chr13	chr16	F	49	93.878	20226	20274	10791	10839	4.39e-13		chr6	chr12	F	28	100	4	31	25175	25202	2.35e-06
	chr13	chr15	F	51	94.118	20224	20273	590	640	1.22e-13		chr6	chr10	F	340	99.706	33250	33588	20764	21103	1.43e-177
	chr13	chr18	P	42	97.619	20230	20271	7752	7793	1.58e-12		chr6	chr10	F	28	100	4	31	21084	21111	2.35e-06
	chr13	chr14	F	61	86.885	6272	6332	13780	13836	2.64e-10		chr6	chr16	P	311	100	33198	33508	1	311	1.13e-163
	chr14	chr14	F	100	100	63	162	32	131	1.93e-46		chr6	chr16	P	49	87.755	21511	21558	17320	17367	1.81e-07
	chr14	chr14	F	69	100	94	162	32	100	3.3e-29		chr6	chr2	P	300	99.333	33252	33551	14656	14955	3.18e-154
	chr14	chr14	F	38	100	125	162	32	69	5.64e-12		chr6	chr2	P	399	75.188	26569	26959	11582	11972	4.8e-43
	chr14	chr14	F	32	100	14879	14910	1578	1609	1.22e-08		chr6	chr2	P	146	74.658	2645	2790	9954	10099	3.01e-10
	chr14	chr21	F	283	100	25183	25465	15779	16061	3.6e-148		chr6	chr2	P	55	85.455	26458	26511	12012	12065	1.81e-07
	chr14	chr16	F	283	100	25183	25465	21389	21671	3.6e-148		chr6	chr2	P	98	76.531	3112	3209	9534	9629	2.35e-06
	chr14	chr19	P	263	100	25193	25455	22282	22544	4.72e-137		chr6	chr14	P	301	96.678	33252	33551	17381	17679	2.51e-140
	chr14	chr19	F	32	96.875	9508	9539	8133	8164	5.68e-07		chr6	chr14	P	37	97.297	33201	33237	22685	22721	1.08e-09
	chr14	chr11	P	43	97.674	25183	25225	14464	14506	4.36e-13		chr6	chr14	P	33	100	24559	24591	17690	17722	3.9e-09
	chr14	chr8	P	43	97.674	25183	25225	279	321	4.36e-13		chr6	chr4	P	927	76.052	26385	27298	10485	11386	2.56e-125
	chr14	chr5	P	43	97.674	25183	25225	243	285	4.36e-13		chr6	chr4	P	363	78.788	20250	20609	33733	34088	2.17e-61
	chr14	chr20	P	42	95.238	121	162	14744	14785	7.29e-11		chr6	chr4	P	442	76.471	20892	21315	33008	33433	1.32e-53
	chr14	chr20	P	42	95.238	90	131	14744	14785	7.29e-11		chr6	chr4	P	164	75.61	22233	22395	32353	32515	1.08e-14
	chr14	chr20	P	42	95.238	59	100	14744	14785	7.29e-11		chr6	chr7	P	262	100	33250	33511	9889	10150	1.95e-136
	chr14	chr20	P	35	100	35	69	14744	14778	2.62e-10		chr6	chr7	P	116	99.138	24490	24605	20771	20886	1.32e-53
	chr14	chr20	F	35	94.286	14879	14913	15498	15532	5.68e-07		chr6	chr17	P	260	99.615	33250	33508	1	260	4.23e-133
	chr15	chr15	P	63	84.127	8855	8917	5256	5318	3.34e-09		chr6	chr18	F	269	97.77	33326	33588	1363	1631	1.18e-128
	chr15	chr15	F	37	94.595	5267	5303	609	644	1.56e-07		chr6	chr18	F	30	100	33552	33581	1634	1663	1.81e-07
	chr15	chr10	P	63	85.714	5256	5318	18320	18382	7.19e-11		chr6	chr15	F	269	97.77	33326	33588	14071	14339	1.18e-128
	chr15	chr17	P	125	100	16906	17030	22293	22417	2.41e-60		chr6	chr15	F	68	91.176	4	65	14350	14417	6.43e-17
	chr15	chr17	P	30	100	8843	8872	22961	22990	1.56e-07		chr6	chr15	F	41	100	140	180	17194	17234	1.39e-13
	chr15	chr12	P	99	82.828	8821	8918	11420	11510	9.23e-15		chr6	chr15	P	41	97.561	23497	23537	8125	8165	6.48e-12
	chr15	chr12	P	97	82.474	8821	8916	11450	11538	1.19e-13		chr6	chr15	F	45	86.667	33245	33289	14001	14045	8.44e-06
	chr15	chr18	F	40	100	1656	1695	7723	7762	4.3e-13		chr6	chr11	P	269	97.77	33326	33588	23863	24131	1.18e-128
	chr15	chr18	P	42	92.857	597	638	7752	7793	3.34e-09		chr6	chr11	P	61	88.525	19873	19933	9207	9267	5.01e-13
	chr15	chr16	F	51	90.196	589	639	7921	7971	7.19e-11		chr6	chr11	P	34	100	24559	24592	24236	24269	1.08e-09
	chr15	chr16	P	46	91.304	8821	8866	10788	10829	1.2e-08		chr6	chr11	F	37	91.892	24116	24152	24184	24220	2.35e-06
	chr15	chr16	F	57	85.965	588	644	10788	10841	4.33e-08		chr6	chr3	P	134	76.119	2684	2817	26715	26848	6.48e-12
	chr15	chr16	P	32	96.875	8875	8906	10807	10838	5.6e-07		chr6	chr3	P	51	84.314	33245	33295	24182	24232	8.44e-06
	chr15	chr21	F	43	88.372	13883	13924	13821	13863	7.24e-06		chr6	chr9	P	226	99.115	33326	33551	18423	18648	4.35e-113
	chr16	chr16	P	69	85.507	16262	16330	10784	10847	7.16e-11		chr6	chr9	P	76	98.684	29843	29918	19586	19661	2.26e-31
	chr16	chr16	P	53	88.679	19395	19446	309	361	9.26e-10		chr6	chr9	P	51	84.314	33245	33295	18668	18718	8.44e-06
	chr16	chr16	P	50	90	312	361	19395	19443	9.26e-10		chr6	chr13	P	183	100	33326	33508	1	183	1.61e-92
	chr16	chr16	F	48	89.583	10791	10837	7924	7971	1.2e-08		chr6	chr13	P	86	93.023	33509	33588	25105	25190	6.34e-27
	chr16	chr16	P	40	92.5	23693	23732	322	361	4.31e-08		chr6	chr13	F	64	96.875	16075	16137	5331	5394	1.78e-22
	chr16	chr10	P	36	91.667	10794	10829	7398	7433	7.21e-06		chr6	chr13	F	46	91.304	21306	21350	12470	12515	3.9e-09
	chr16	chr5	P	200	100	21462	21661	1	200	4.87e-102		chr6	chr13	P	51	84.314	33245	33295	203	253	8.44e-06
	chr16	chr5	P	50	90	21662	21711	32579	32628	2.58e-10		chr6	chr19	P	677	72.821	25634	26295	19841	20491	1.33e-48
	chr16	chr5	F	34	97.059	23632	23665	18108	18141	4.31e-08		chr6	chr19	P	43	88.372	21515	21557	3819	3859	8.44e-06
	chr16	chr3	P	70	92.857	17902	17968	39979	40047	2.54e-20		chr6	chr8	F	94	100	24426	24519	9545	9638	4.8e-43
	chr16	chr3	F	54	85.185	17902	17955	29814	29862	7.21e-06		chr6	chr8	P	918	70.479	2645	3523	18051	18954	3.76e-34
	chr16	chr3	F	57	84.211	17898	17954	50556	50607	7.21e-06		chr6	chr8	P	578	69.723	27705	28275	20313	20883	2.31e-16
	chr16	chr21	F	283	100	21389	21671	15779	16061	3.54e-148		chr6	chr8	P	114	74.561	4510	4623	16902	17015	8.44e-06
	chr16	chr19	P	263	100	21399	21661	22282	22544	4.64e-137		chr7	chr7	F	98	100	11656	11753	11627	11724	2.6e-45
	chr16	chr19	F	187	100	7627	7813	8181	8367	8.21e-95		chr7	chr7	F	69	100	11685	11753	11627	11695	3.44e-29
	chr16	chr11	P	254	100	21462	21715	14168	14421	4.67e-132		chr7	chr7	F	40	100	11714	11753	11627	11666	4.54e-13
	chr16	chr11	P	49	91.837	10815	10863	23778	23826	1.99e-11		chr7	chr7	F	32	100	12578	12609	9391	9422	1.27e-08
	chr16	chr11	P	80	80	17202	17279	4443	4522	4.31e-08		chr7	chr12	P	262	100	9889	10150	24856	25117	1.77e-136
	chr16	chr8	P	43	97.674	21389	21431	279	321	4.28e-13		chr7	chr12	P	60	100	16760	16819	12449	12508	3.46e-24
	chr16	chr17	F	76	86.842	16555	16627	20719	20794	2.56e-15		chr7	chr12	P	31	100	16761	16791	9549	9579	4.58e-08
	chr16	chr17	F	39	100	324	362	22973	23011	1.54e-12		chr7	chr12	P	42	90.476	16789	16830	12466	12507	1.65e-07
	chr16	chr17	P	44	95.455	19395	19437	22967	23010	1.99e-11		chr7	chr1	P	43	88.372	22095	22137	34127	34168	7.66e-06
	chr16	chr17	P	44	90.909	23693	23736	22967	23010	1.2e-08		chr7	chr2	P	42	88.095	16789	16830	3633	3674	7.66e-06
	chr16	chr18	P	67	88.06	7929	7995	7729	7793	3.31e-14		chr7	chr16	F	259	100	9892	10150	1	259	8.24e-135
	chr16	chr18	P	42	90.476	10795	10836	7752	7793	1.55e-07		chr7	chr16	F	88	100	9804	9891	23229	23316	9.43e-40
	chr16	chr20	P	53	90.566	10491	10542	6133	6185	1.99e-11		chr7	chr16	F	49	97.959	23517	23565	11480	11528	2.1e-16
	chr16	chr20	F	41	92.683	17937	17977	14720	14759	4.31e-08		chr7	chr10	P	263	99.62	9889	10150	20764	21026	8.24e-135
	chr16	chr2	P	63	84.127	17902	17964	255	316	1.2e-08		chr7	chr10	F	42	97.619	16760	16801	1996	2037	1.63e-12
	chr16	chr1	P	27	100	21357	21383	23520	23546	7.21e-06		chr7	chr17	F	260	99.615	9892	10150	1	260	3.83e-133
	chr17	chr17	F	71	80.282	19236	19305	15638	15708	1.86e-06		chr7	chr17	F	135	100	9757	9891	22967	23101	7.04e-66
	chr17	chr3	P	41	92.683	4404	4444	13869	13909	1.11e-08		chr7	chr17	P	59	86.441	16759	16814	20735	20793	3.54e-09
	chr17	chr3	P	27	100	22961	22987	46675	46701	6.69e-06		chr7	chr17	P	32	100	16760	16791	16459	16490	1.27e-08
	chr17	chr1	F	30	96.667	4415	4444	24070	24099	6.69e-06		chr7	chr14	F	261	96.935	9889	10148	17421	17679	1.81e-121
	chr17	chr1	F	30	96.667	4415	4444	24106	24135	6.69e-06		chr7	chr14	F	33	100	20785	20817	17690	17722	3.54e-09
	chr17	chr19	P	97	92.784	20831	20926	11172	11268	1.39e-32		chr7	chr18	P	186	100	9889	10074	1363	1548	3.14e-94
	chr17	chr19	F	60	100	22403	22462	1	60	3.03e-24		chr7	chr15	P	186	100	9889	10074	14071	14256	3.14e-94
	chr17	chr2	F	30	96.667	4415	4444	289	318	6.69e-06		chr7	chr15	P	51	98.039	17393	17443	11533	11583	1.62e-17
	chr17	chr20	F	62	93.548	11806	11867	21475	21536	1.1e-18		chr7	chr15	P	37	100	20593	20629	13962	13998	2.11e-11
	chr18	chr20	P	102	99.02	21664	21765	12858	12959	6.15e-46		chr7	chr15	P	35	100	16767	16801	13076	13110	2.74e-10
	chr18	chr16	P	45	88.889	7752	7796	10792	10836	1.4e-07		chr7	chr15	F	43	88.372	22095	22137	8211	8252	7.66e-06
	chr18	chr13	P	45	95.556	7752	7796	20227	20271	1.39e-12		chr7	chr15	F	33	93.939	16759	16791	18885	18917	7.66e-06
	chr18	chr11	P	39	100	19848	19886	5281	5319	1.39e-12		chr7	chr11	F	186	100	9889	10074	23946	24131	3.14e-94
	chr18	chr7	P	40	97.5	7757	7796	25001	25040	1.8e-11		chr7	chr11	F	41	100	16761	16801	16953	16993	1.26e-13
	chr19	chr19	P	39	92.308	11762	11799	11762	11799	5.02e-07		chr7	chr11	F	34	100	20784	20817	24236	24269	9.84e-10
	chr19	chr21	P	263	100	22282	22544	15789	16051	4.18e-137		chr7	chr11	F	32	100	20697	20728	24211	24242	1.27e-08
	chr19	chr21	F	46	100	9332	9377	12423	12468	1.78e-16		chr7	chr11	F	43	90.698	16787	16829	16951	16993	4.58e-08
	chr19	chr12	P	30	100	22515	22544	25521	25550	1.4e-07		chr7	chr9	F	186	100	9889	10074	18463	18648	3.14e-94
	chr19	chr17	P	100	92	11175	11274	20825	20923	1.35e-32		chr7	chr13	F	183	100	9892	10074	1	183	1.46e-92
	chr19	chr1	P	52	84.615	5909	5959	1371	1421	6.5e-06		chr7	chr19	P	121	100	9757	9877	12110	12230	4.26e-58
	chr20	chr20	F	56	94.643	142	197	72	127	4.84e-17		chr7	chr19	F	64	96.875	16756	16819	3843	3906	4.48e-23
	chr20	chr20	P	50	86	13668	13716	4445	4494	1.77e-06		chr7	chr19	F	42	88.095	16789	16830	3848	3889	7.66e-06
	chr20	chr7	P	277	100	18	294	433	709	6.74e-145		chr7	chr4	P	104	77.885	567	670	23271	23374	2.74e-10
	chr20	chr8	P	31	96.774	14719	14749	27990	28020	1.77e-06		chr7	chr8	P	70	92.857	16760	16829	25570	25639	2.08e-21
	chr21	chr11	P	43	97.674	15779	15821	14464	14506	3.13e-13		chr7	chr8	P	47	93.617	16756	16801	25570	25616	2.11e-11
	chr21	chr5	P	43	97.674	15779	15821	243	285	3.13e-13		chr7	chr8	P	40	92.5	16789	16828	25599	25638	4.58e-08
												chr7	chr8	P	30	100	20857	20886	9609	9638	1.65e-07
												chr7	chr8	P	102	76.471	11193	11294	13348	13449	1.65e-07
												chr8	chr8	F	56	94.643	108	163	38	93	5.77e-17
												chr8	chr8	F	42	97.619	30043	30084	29016	29057	1.62e-12
												chr8	chr8	P	46	86.957	10858	10903	10858	10903	2.1e-06
												chr8	chr19	F	248	100	1	248	461	708	1.06e-128
												chr8	chr19	F	51	100	30076	30126	410	460	3.45e-19
												chr8	chr19	P	78	88.462	25565	25639	3847	3924	4.46e-18
												chr8	chr19	F	56	94.643	108	163	498	553	5.77e-17
												chr8	chr19	F	56	94.643	38	93	568	623	5.77e-17
												chr8	chr19	P	44	93.182	25570	25613	3845	3888	2.7e-10
												chr8	chr1	P	38	92.105	28758	28793	17814	17851	2.1e-06
												chr8	chr1	F	40	90	25599	25638	34819	34857	7.57e-06
												chr8	chr3	P	44	100	29020	29063	19670	19713	2.68e-15
												chr8	chr3	P	38	97.368	30047	30084	19676	19713	2.7e-10
												chr8	chr3	P	30	100	30055	30084	23810	23839	1.63e-07
												chr8	chr3	P	33	93.939	29020	29052	19650	19682	7.57e-06
												chr8	chr9	P	85	100	118	202	18725	18809	4.33e-38
												chr8	chr9	P	95	87.368	29020	29109	9734	9826	2.06e-21
												chr8	chr9	P	91	86.813	29020	29105	9769	9857	3.45e-19
												chr8	chr9	P	91	86.813	29020	29105	9800	9888	3.45e-19
												chr8	chr9	P	91	86.813	29020	29105	9831	9919	3.45e-19
												chr8	chr9	P	56	96.429	194	249	18307	18362	1.24e-18
												chr8	chr9	P	44	100	29020	29063	9752	9795	2.68e-15
												chr8	chr9	P	87	85.057	29024	29105	9862	9946	2.68e-15
												chr8	chr9	P	46	93.478	48	93	18764	18809	2.09e-11
												chr8	chr9	P	38	97.368	30047	30084	9758	9795	2.7e-10
												chr8	chr9	P	38	97.368	30047	30084	9789	9826	2.7e-10
												chr8	chr9	P	38	97.368	30047	30084	9820	9857	2.7e-10
												chr8	chr9	P	38	97.368	30047	30084	9851	9888	2.7e-10
												chr8	chr9	P	38	97.368	30047	30084	9882	9919	2.7e-10
												chr8	chr9	P	30	100	30055	30084	9913	9942	1.63e-07
												chr8	chr9	P	27	100	29020	29046	9738	9764	7.57e-06
												chr8	chr15	P	61	100	29018	29078	5026	5086	9.52e-25
												chr8	chr15	F	94	87.234	29020	29108	162	253	7.41e-21
												chr8	chr15	F	91	86.813	29020	29105	7	95	3.45e-19
												chr8	chr15	F	91	86.813	29020	29105	38	126	3.45e-19
												chr8	chr15	F	91	86.813	29020	29105	69	157	3.45e-19
												chr8	chr15	F	91	86.813	29020	29105	100	188	3.45e-19
												chr8	chr15	F	91	86.813	29020	29105	131	219	3.45e-19
												chr8	chr15	F	44	100	29020	29063	193	236	2.68e-15
												chr8	chr15	P	42	97.619	29051	29091	18537	18578	5.81e-12
												chr8	chr15	P	40	97.5	30045	30084	5047	5086	2.09e-11
												chr8	chr15	F	40	97.5	29024	29063	23439	23478	2.09e-11
												chr8	chr15	F	38	97.368	30047	30084	7	44	2.7e-10
												chr8	chr15	F	38	97.368	30047	30084	38	75	2.7e-10
												chr8	chr15	F	38	97.368	30047	30084	69	106	2.7e-10
												chr8	chr15	F	38	97.368	30047	30084	100	137	2.7e-10
												chr8	chr15	F	38	97.368	30047	30084	131	168	2.7e-10
												chr8	chr15	F	38	97.368	30047	30084	162	199	2.7e-10
												chr8	chr15	F	38	97.368	30047	30084	193	230	2.7e-10
												chr8	chr15	F	39	94.872	25566	25604	13072	13110	3.5e-09
												chr8	chr15	F	33	96.97	30052	30084	23440	23472	1.63e-07
												chr8	chr15	F	34	94.118	25599	25632	13077	13110	2.1e-06
												chr8	chr15	F	27	100	29020	29046	224	250	7.57e-06
												chr8	chr12	F	86	86.047	25558	25641	12425	12510	4.46e-18
												chr8	chr12	F	42	95.238	25570	25611	12467	12508	7.52e-11
												chr8	chr12	F	31	96.774	25585	25615	9554	9583	7.57e-06
												chr8	chr11	P	51	94.118	29059	29108	7983	8032	1.25e-13
												chr8	chr11	P	45	95.556	25566	25610	16953	16997	1.62e-12
												chr8	chr11	P	40	97.5	29024	29063	23773	23812	2.09e-11
												chr8	chr11	P	40	92.5	25599	25638	16953	16992	4.52e-08
												chr8	chr11	P	30	100	30055	30084	23779	23808	1.63e-07
												chr8	chr11	P	27	100	29020	29046	23759	23785	7.57e-06
												chr8	chr10	P	55	90.909	25599	25653	1983	2036	1.62e-12
												chr8	chr10	P	47	93.617	25565	25611	1996	2042	5.81e-12
												chr8	chr10	P	43	93.023	29010	29051	4072	4114	3.5e-09
												chr8	chr10	P	37	94.595	30042	30078	4072	4108	4.52e-08
												chr8	chr10	P	38	92.105	29016	29053	4045	4082	5.85e-07
												chr8	chr10	P	39	89.744	30042	30080	4045	4083	7.57e-06
												chr8	chr14	F	40	97.5	29024	29063	22582	22621	2.09e-11
												chr8	chr14	F	33	96.97	30052	30084	22583	22615	1.63e-07
												chr8	chr14	F	27	100	29020	29046	22609	22635	7.57e-06
												chr8	chr13	P	57	89.474	29024	29079	25000	25054	2.09e-11
												chr8	chr13	P	30	100	30055	30084	25021	25050	1.63e-07
												chr8	chr13	P	27	100	29020	29046	25001	25027	7.57e-06
												chr8	chr17	F	27	100	25585	25611	16464	16490	7.57e-06
												chr9	chr9	F	178	99.438	9769	9946	9738	9915	3.95e-88
												chr9	chr9	F	147	99.32	9800	9946	9738	9884	6.75e-71
												chr9	chr9	F	116	99.138	9831	9946	9738	9853	1.15e-53
												chr9	chr9	F	85	98.824	9862	9946	9738	9822	1.97e-36
												chr9	chr9	F	54	98.148	9893	9946	9738	9791	3.37e-19
												chr9	chr9	F	48	100	3304	3351	3270	3317	1.57e-17
												chr9	chr9	F	55	90.909	23126	23180	23097	23151	4.39e-13
												chr9	chr15	P	305	99.672	18429	18733	13986	14290	9.94e-159
												chr9	chr15	P	212	99.528	9735	9946	42	253	4.96e-107
												chr9	chr15	P	209	99.522	9738	9946	11	219	2.31e-105
												chr9	chr15	P	188	100	9738	9925	1	188	2.34e-95
												chr9	chr15	P	178	99.438	9769	9946	73	250	3.95e-88
												chr9	chr15	P	157	100	9738	9894	1	157	4e-78
												chr9	chr15	P	147	99.32	9800	9946	104	250	6.75e-71
												chr9	chr15	P	126	100	9738	9863	1	126	6.84e-61
												chr9	chr15	P	116	99.138	9831	9946	135	250	1.15e-53
												chr9	chr15	P	95	100	9738	9832	1	95	1.17e-43
												chr9	chr15	P	85	98.824	9862	9946	166	250	1.97e-36
												chr9	chr15	P	75	100	9895	9969	23416	23490	1.53e-32
												chr9	chr15	P	64	100	9738	9801	1	64	2e-26
												chr9	chr15	P	54	98.148	9893	9946	197	250	3.37e-19
												chr9	chr15	P	52	98.077	9864	9915	23439	23490	4.36e-18
												chr9	chr15	P	52	98.077	9833	9884	23439	23490	4.36e-18
												chr9	chr15	P	52	98.077	9802	9853	23439	23490	4.36e-18
												chr9	chr15	P	52	98.077	9771	9822	23439	23490	4.36e-18
												chr9	chr15	P	52	98.077	9740	9791	23439	23490	4.36e-18
												chr9	chr15	F	68	91.176	9734	9798	5022	5088	1.57e-17
												chr9	chr15	F	48	97.917	9783	9829	5041	5088	2.62e-15
												chr9	chr15	F	48	97.917	9814	9860	5041	5088	2.62e-15
												chr9	chr15	F	48	97.917	9845	9891	5041	5088	2.62e-15
												chr9	chr15	F	48	97.917	9876	9922	5041	5088	2.62e-15
												chr9	chr15	F	40	97.5	9907	9946	5041	5080	2.04e-11
												chr9	chr15	P	33	100	9738	9770	1	33	3.42e-09
												chr9	chr15	F	31	96.774	9738	9767	5058	5088	7.4e-06
												chr9	chr3	F	60	95	9887	9946	19650	19709	3.37e-19
												chr9	chr11	F	289	99.308	18423	18711	23906	24194	3.63e-148
												chr9	chr11	F	58	100	9893	9950	23759	23816	4.33e-23
												chr9	chr11	F	57	98.246	9735	9791	23756	23812	7.24e-21
												chr9	chr11	F	54	98.148	9769	9822	23759	23812	3.37e-19
												chr9	chr11	F	54	98.148	9800	9853	23759	23812	3.37e-19
												chr9	chr11	F	54	98.148	9831	9884	23759	23812	3.37e-19
												chr9	chr11	F	54	98.148	9862	9915	23759	23812	3.37e-19
												chr9	chr11	P	48	100	9924	9971	5814	5861	1.57e-17
												chr9	chr11	F	34	97.059	9952	9985	23694	23727	4.42e-08
												chr9	chr13	F	256	100	18466	18721	1	256	3.7e-133
												chr9	chr13	F	58	100	9893	9950	25001	25058	4.33e-23
												chr9	chr13	F	65	93.846	9727	9791	24992	25054	9.37e-20
												chr9	chr13	F	54	98.148	9769	9822	25001	25054	3.37e-19
												chr9	chr13	F	54	98.148	9800	9853	25001	25054	3.37e-19
												chr9	chr13	F	54	98.148	9831	9884	25001	25054	3.37e-19
												chr9	chr13	F	54	98.148	9862	9915	25001	25054	3.37e-19
												chr9	chr13	F	43	95.349	18423	18465	25148	25190	2.04e-11
												chr9	chr1	P	208	84.135	16733	16938	12630	12835	2.5e-50
												chr9	chr1	P	220	77.273	17569	17788	29791	30001	5.56e-27
												chr9	chr1	P	88	78.409	17953	18038	29533	29618	5.72e-07
												chr9	chr1	P	45	86.667	18674	18718	23219	23263	7.4e-06
												chr9	chr1	P	39	89.744	23110	23148	24227	24265	7.4e-06
												chr9	chr2	P	70	82.857	17962	18030	30056	30124	3.42e-09
												chr9	chr2	F	60	83.333	23092	23151	2899	2952	7.4e-06
												chr9	chr14	F	239	100	18410	18648	17368	17606	1.04e-123
												chr9	chr14	F	102	98.039	7877	7978	256	357	3.25e-44
												chr9	chr14	P	92	100	9893	9984	22544	22635	5.44e-42
												chr9	chr14	P	57	98.246	9735	9791	22582	22638	7.24e-21
												chr9	chr14	P	54	98.148	9862	9915	22582	22635	3.37e-19
												chr9	chr14	P	54	98.148	9831	9884	22582	22635	3.37e-19
												chr9	chr14	P	54	98.148	9800	9853	22582	22635	3.37e-19
												chr9	chr14	P	54	98.148	9769	9822	22582	22635	3.37e-19
												chr9	chr14	F	55	96.364	18331	18385	17315	17369	4.36e-18
												chr9	chr18	P	299	93.311	18355	18653	1358	1649	1.75e-121
												chr9	chr18	F	60	95	26629	26687	12895	12953	1.21e-18
												chr9	chr18	P	36	97.222	18657	18692	1675	1710	3.42e-09
												chr9	chr18	F	34	97.059	14123	14156	18811	18844	4.42e-08
												chr9	chr12	P	220	100	18429	18648	24932	25151	3.81e-113
												chr9	chr12	P	119	78.992	20592	20709	16298	16414	3.39e-14
												chr9	chr12	F	36	100	9931	9966	19643	19678	7.34e-11
												chr9	chr12	P	140	74.286	20302	20441	16730	16869	1.23e-08
												chr9	chr12	F	37	94.595	14123	14158	12437	12473	1.59e-07
												chr9	chr12	P	45	86.667	18674	18718	24851	24895	7.4e-06
												chr9	chr10	P	220	100	18429	18648	20841	21060	3.81e-113
												chr9	chr10	F	65	86.154	9762	9826	4045	4103	2.64e-10
												chr9	chr10	F	65	86.154	9793	9857	4045	4103	2.64e-10
												chr9	chr10	F	65	86.154	9824	9888	4045	4103	2.64e-10
												chr9	chr10	F	65	86.154	9855	9919	4045	4103	2.64e-10
												chr9	chr10	F	58	87.931	9738	9795	4052	4103	9.5e-10
												chr9	chr10	F	29	100	9736	9764	4075	4103	5.72e-07
												chr9	chr6	P	220	100	18429	18648	33326	33545	3.81e-113
												chr9	chr6	P	45	86.667	18674	18718	33245	33289	7.4e-06
												chr9	chr5	P	220	100	18429	18648	33194	33413	3.81e-113
												chr9	chr5	P	31	100	9955	9985	33598	33628	4.42e-08
												chr9	chr17	F	183	100	18466	18648	1	183	1.41e-92
												chr9	chr17	F	48	89.583	14148	14195	884	926	1.59e-07
												chr9	chr17	F	49	87.755	14123	14170	20718	20766	1.59e-07
												chr9	chr17	P	34	94.118	23087	23120	22932	22964	7.4e-06
												chr9	chr16	F	183	100	18466	18648	1	183	1.41e-92
												chr9	chr16	F	45	97.778	18357	18401	23188	23232	3.39e-14
												chr9	chr16	F	51	84.314	18668	18718	214	264	7.4e-06
												chr9	chr19	P	85	100	18725	18809	578	662	4.24e-38
												chr9	chr19	P	60	95	18304	18362	654	713	1.21e-18
												chr9	chr19	P	46	93.478	18764	18809	508	553	2.04e-11
												chr9	chr19	F	50	86	8687	8735	16804	16853	2.06e-06
												chr9	chr19	P	37	91.892	14123	14158	3882	3918	7.4e-06
												chr9	chr8	P	33	96.97	9913	9945	30052	30084	1.59e-07
												chr10	chr12	F	418	99.761	20764	21181	24856	25272	0
												chr10	chr12	P	43	97.674	1995	2037	12467	12509	4.06e-13
												chr10	chr12	P	31	96.774	1997	2027	9549	9579	1.9e-06
												chr10	chr2	P	299	99.331	20768	21066	14656	14954	9.27e-154
												chr10	chr17	P	276	100	20748	21023	1	276	2.61e-144
												chr10	chr17	P	61	88.525	15744	15804	16939	16995	5.26e-12
												chr10	chr17	P	33	96.97	1995	2027	16459	16491	1.47e-07
												chr10	chr14	P	300	96.667	20768	21066	17381	17678	7.32e-140
												chr10	chr14	P	29	100	4075	4103	22609	22637	5.29e-07
												chr10	chr16	P	260	99.615	20764	21023	1	259	3.43e-133
												chr10	chr18	F	269	97.77	20841	21103	1363	1631	9.6e-129
												chr10	chr18	F	30	100	21067	21096	1634	1663	1.47e-07
												chr10	chr15	F	269	97.77	20841	21103	14071	14339	9.6e-129
												chr10	chr15	P	39	100	2003	2041	13072	13110	1.46e-12
												chr10	chr15	P	59	88.136	4051	4103	7	65	2.45e-10
												chr10	chr15	P	59	88.136	4051	4103	38	96	2.45e-10
												chr10	chr15	P	59	88.136	4051	4103	69	127	2.45e-10
												chr10	chr15	P	59	88.136	4051	4103	100	158	2.45e-10
												chr10	chr15	P	59	88.136	4051	4103	131	189	2.45e-10
												chr10	chr15	P	59	88.136	4051	4103	162	220	2.45e-10
												chr10	chr15	P	55	89.091	4055	4103	193	247	8.8e-10
												chr10	chr15	F	41	92.683	4072	4111	5053	5093	4.09e-08
												chr10	chr15	P	29	100	4075	4103	224	252	5.29e-07
												chr10	chr15	F	37	91.892	4046	4080	5050	5086	6.85e-06
												chr10	chr11	P	269	97.77	20841	21103	23863	24131	9.6e-129
												chr10	chr11	F	45	97.778	1997	2041	16953	16997	3.14e-14
												chr10	chr11	F	29	100	4075	4103	23757	23785	5.29e-07
												chr10	chr11	P	50	86	3816	3864	5880	5928	1.9e-06
												chr10	chr3	F	66	86.364	4046	4103	19679	19744	2.45e-10
												chr10	chr3	F	66	86.364	4046	4103	19710	19775	2.45e-10
												chr10	chr3	F	66	86.364	4046	4103	19741	19806	2.45e-10
												chr10	chr3	F	66	86.364	4046	4103	19772	19837	2.45e-10
												chr10	chr3	F	66	86.364	4046	4103	19803	19868	2.45e-10
												chr10	chr3	F	66	86.364	4046	4103	19834	19899	2.45e-10
												chr10	chr3	F	67	85.075	4043	4103	19647	19713	8.8e-10
												chr10	chr3	F	32	96.875	4072	4103	19651	19682	5.29e-07
												chr10	chr3	F	37	91.892	4046	4080	19955	19991	6.85e-06
												chr10	chr9	P	226	99.115	20841	21066	18423	18648	3.53e-113
												chr10	chr9	F	66	86.364	4046	4103	9761	9826	2.45e-10
												chr10	chr9	F	66	86.364	4046	4103	9792	9857	2.45e-10
												chr10	chr9	F	66	86.364	4046	4103	9823	9888	2.45e-10
												chr10	chr9	F	66	86.364	4046	4103	9854	9919	2.45e-10
												chr10	chr13	P	183	100	20841	21023	1	183	1.31e-92
												chr10	chr13	P	86	93.023	21024	21103	25105	25190	5.15e-27
												chr10	chr13	F	34	94.118	4070	4103	24995	25027	6.85e-06
												chr10	chr19	F	42	100	1996	2037	3847	3888	3.14e-14
												chr10	chr8	P	32	96.875	4051	4082	29016	29047	5.29e-07
												chr10	chr8	P	33	93.939	4051	4083	30042	30074	6.85e-06
												chr11	chr11	F	109	100	8047	8155	8014	8122	1.78e-51
												chr11	chr11	F	76	100	8080	8155	8014	8089	3.94e-33
												chr11	chr11	F	43	100	8113	8155	8014	8056	8.72e-15
												chr11	chr11	P	53	86.792	8079	8131	5877	5928	4.09e-08
												chr11	chr11	P	53	86.792	8046	8098	5877	5928	4.09e-08
												chr11	chr11	P	52	86.538	8014	8065	5877	5927	1.47e-07
												chr11	chr11	P	27	100	23790	23816	5835	5861	6.84e-06
												chr11	chr11	P	40	90	23807	23845	5877	5915	6.84e-06
												chr11	chr3	F	57	98.246	23756	23812	19653	19709	6.69e-21
												chr11	chr5	P	62	88.71	23756	23814	8008	8068	1.46e-12
												chr11	chr15	P	340	100	23855	24194	14008	14347	6.9e-180
												chr11	chr15	P	56	100	23761	23816	23435	23490	5.17e-22
												chr11	chr15	P	58	98.276	23755	23812	197	254	1.86e-21
												chr11	chr15	P	54	98.148	23759	23812	11	64	3.11e-19
												chr11	chr15	P	54	98.148	23759	23812	42	95	3.11e-19
												chr11	chr15	P	54	98.148	23759	23812	73	126	3.11e-19
												chr11	chr15	P	54	98.148	23759	23812	104	157	3.11e-19
												chr11	chr15	P	54	98.148	23759	23812	135	188	3.11e-19
												chr11	chr15	P	54	98.148	23759	23812	166	219	3.11e-19
												chr11	chr15	F	46	100	5816	5861	23416	23461	1.87e-16
												chr11	chr15	P	55	92.727	16959	17010	13056	13110	1.13e-13
												chr11	chr15	F	62	88.71	23753	23812	5020	5080	1.46e-12
												chr11	chr15	P	33	100	23759	23791	1	33	3.16e-09
												chr11	chr15	F	31	96.774	23759	23788	5058	5088	6.84e-06
												chr11	chr15	P	71	80.282	7986	8056	23395	23462	6.84e-06
												chr11	chr18	P	279	100	23858	24136	1358	1636	5.61e-146
												chr11	chr18	P	36	97.222	24140	24175	1675	1710	3.16e-09
												chr11	chr12	P	269	97.77	23863	24131	24932	25194	9.58e-129
												chr11	chr12	P	41	100	16953	16993	12467	12507	1.13e-13
												chr11	chr12	P	36	100	5819	5854	19643	19678	6.79e-11
												chr11	chr12	P	31	100	16953	16983	9549	9579	4.09e-08
												chr11	chr13	F	246	100	23949	24194	1	246	1.24e-127
												chr11	chr13	F	204	98.529	23748	23948	24987	25190	3.6e-98
												chr11	chr13	P	27	100	5835	5861	25032	25058	6.84e-06
												chr11	chr13	P	40	90	5877	5915	25049	25087	6.84e-06
												chr11	chr2	P	33	93.939	16951	16983	3616	3648	6.84e-06
												chr11	chr14	F	226	99.115	23906	24131	17381	17606	3.52e-113
												chr11	chr14	P	62	100	23755	23816	22578	22639	2.39e-25
												chr11	chr14	P	53	100	19894	19946	6433	6485	2.41e-20
												chr11	chr14	F	48	100	5814	5861	22557	22604	1.45e-17
												chr11	chr14	F	38	100	5876	5913	10969	11006	5.25e-12
												chr11	chr14	F	34	100	24237	24270	17690	17723	8.78e-10
												chr11	chr14	F	39	94.872	5888	5926	10949	10987	3.16e-09
												chr11	chr14	P	30	100	23697	23726	22544	22573	1.47e-07
												chr11	chr14	F	33	96.97	5839	5871	22613	22645	1.47e-07
												chr11	chr14	F	29	100	24181	24209	17666	17694	5.28e-07
												chr11	chr14	P	51	84.314	3006	3056	10717	10767	6.84e-06
												chr11	chr14	P	65	81.538	2745	2806	11344	11408	6.84e-06
												chr11	chr17	F	183	100	23949	24131	1	183	1.3e-92
												chr11	chr17	P	31	100	16953	16983	16459	16489	4.09e-08
												chr11	chr16	F	183	100	23949	24131	1	183	1.3e-92
												chr11	chr16	F	44	88.636	16924	16964	5977	6020	6.84e-06
												chr11	chr4	P	128	85.938	23757	23884	19590	19707	3.07e-29
												chr11	chr4	P	33	100	23697	23729	19182	19214	3.16e-09
												chr11	chr8	P	33	96.97	23779	23811	30052	30084	1.47e-07
												chr11	chr19	F	41	97.561	16953	16993	3848	3888	5.25e-12
												chr11	chr19	F	32	96.875	8682	8713	3286	3317	5.28e-07
												chr12	chr12	F	31	100	12477	12507	9549	9579	3.79e-08
												chr12	chr12	F	48	87.5	12433	12479	9532	9579	4.91e-07
												chr12	chr12	P	53	84.906	18440	18492	12429	12478	6.35e-06
												chr12	chr16	P	332	100	24783	25114	1	332	1.8e-175
												chr12	chr16	P	59	100	9363	9421	12495	12553	1.03e-23
												chr12	chr5	P	55	100	24738	24792	16752	16806	1.73e-21
												chr12	chr2	P	300	99.333	24858	25157	14656	14955	2.39e-154
												chr12	chr14	P	301	96.678	24858	25157	17381	17679	1.89e-140
												chr12	chr14	P	36	100	19643	19678	22562	22597	6.3e-11
												chr12	chr14	P	37	97.297	24807	24843	22685	22721	8.15e-10
												chr12	chr17	P	260	99.615	24856	25114	1	260	3.18e-133
												chr12	chr17	F	44	100	9536	9579	16446	16489	2.25e-15
												chr12	chr17	F	77	85.714	12435	12508	20716	20792	2.91e-14
												chr12	chr17	F	47	93.617	9528	9573	20708	20754	1.75e-11
												chr12	chr17	F	44	93.182	12436	12479	20748	20791	2.27e-10
												chr12	chr17	F	33	100	12477	12509	16459	16491	2.93e-09
												chr12	chr17	F	44	90.909	9536	9579	20748	20791	1.05e-08
												chr12	chr17	F	49	87.755	9536	9583	888	936	1.36e-07
												chr12	chr17	F	45	88.889	12435	12479	16445	16489	1.36e-07
												chr12	chr18	F	269	97.77	24932	25194	1363	1631	8.9e-129
												chr12	chr18	F	43	93.023	12430	12471	18803	18844	2.93e-09
												chr12	chr18	F	30	100	25158	25187	1634	1663	1.36e-07
												chr12	chr15	F	269	97.77	24932	25194	14071	14339	8.9e-129
												chr12	chr15	P	44	95.455	9536	9579	18887	18930	4.87e-12
												chr12	chr15	P	45	93.333	12435	12479	18887	18931	6.3e-11
												chr12	chr15	P	36	100	19643	19678	23419	23454	6.3e-11
												chr12	chr15	F	35	100	12467	12501	13076	13110	2.27e-10
												chr12	chr15	F	46	86.957	17221	17266	4711	4754	6.35e-06
												chr12	chr15	F	45	86.667	24851	24895	14001	14045	6.35e-06
												chr12	chr3	P	44	95.455	9536	9579	7202	7245	4.87e-12
												chr12	chr3	P	31	100	9549	9579	5962	5992	3.79e-08
												chr12	chr3	P	47	87.234	12482	12526	7181	7227	1.76e-06
												chr12	chr3	P	51	84.314	24851	24901	24182	24232	6.35e-06
												chr12	chr9	P	226	99.115	24932	25157	18423	18648	3.27e-113
												chr12	chr9	P	134	77.612	16298	16429	20577	20709	2.91e-14
												chr12	chr9	P	122	75.41	16748	16869	20302	20423	1.05e-08
												chr12	chr9	P	51	84.314	24851	24901	18668	18718	6.35e-06
												chr12	chr13	P	183	100	24932	25114	1	183	1.21e-92
												chr12	chr13	P	86	93.023	25115	25194	25105	25190	4.77e-27
												chr12	chr13	P	43	88.372	18681	18723	8684	8726	1.76e-06
												chr12	chr13	P	51	84.314	24851	24901	203	253	6.35e-06
												chr12	chr19	P	80	96.25	12430	12508	3847	3926	7.93e-30
												chr12	chr19	F	53	92.453	12134	12185	15114	15166	3.77e-13
												chr12	chr19	P	56	89.286	9549	9603	3825	3878	6.3e-11
												chr12	chr19	P	51	90.196	9529	9579	3876	3925	2.27e-10
												chr13	chr15	P	256	100	1	256	13998	14253	3.17e-133
												chr13	chr15	P	94	100	25097	25190	14254	14347	3.6e-43
												chr13	chr15	P	66	95.455	24989	25054	197	261	4.79e-22
												chr13	chr15	P	56	100	25003	25058	23435	23490	4.79e-22
												chr13	chr15	P	54	98.148	25001	25054	11	64	2.88e-19
												chr13	chr15	P	54	98.148	25001	25054	42	95	2.88e-19
												chr13	chr15	P	54	98.148	25001	25054	73	126	2.88e-19
												chr13	chr15	P	54	98.148	25001	25054	104	157	2.88e-19
												chr13	chr15	P	54	98.148	25001	25054	135	188	2.88e-19
												chr13	chr15	P	54	98.148	25001	25054	166	219	2.88e-19
												chr13	chr15	F	64	87.5	24993	25054	5019	5080	4.86e-12
												chr13	chr15	P	33	100	25001	25033	1	33	2.92e-09
												chr13	chr15	F	31	96.774	25001	25030	5058	5088	6.33e-06
												chr13	chr3	F	59	96.61	24997	25054	19651	19709	8.01e-20
												chr13	chr5	P	197	99.492	24994	25190	33377	33572	3.33e-98
												chr13	chr18	P	188	100	1	188	1358	1545	2e-95
												chr13	chr18	P	91	100	25100	25190	1546	1636	1.67e-41
												chr13	chr18	P	60	88.333	3214	3269	12390	12449	1.75e-11
												chr13	chr18	P	36	97.222	192	227	1675	1710	2.92e-09
												chr13	chr17	F	183	100	1	183	1	183	1.21e-92
												chr13	chr17	P	41	90.244	13395	13435	5775	5814	1.76e-06
												chr13	chr16	F	183	100	1	183	1	183	1.21e-92
												chr13	chr16	F	51	84.314	203	253	214	264	6.33e-06
												chr13	chr14	F	183	100	1	183	17424	17606	1.21e-92
												chr13	chr14	P	63	98.413	24996	25058	22578	22639	1.03e-23
												chr13	chr14	F	43	95.349	25148	25190	17381	17423	1.75e-11
												chr13	chr12	P	40	90	8687	8726	18681	18720	1.76e-06
												chr13	chr12	P	45	86.667	209	253	24851	24895	6.33e-06
												chr13	chr6	P	45	86.667	209	253	33245	33289	6.33e-06
												chr13	chr1	P	45	86.667	209	253	23219	23263	6.33e-06
												chr13	chr4	P	126	85.714	25001	25126	19590	19705	3.68e-28
												chr13	chr8	P	33	96.97	25021	25053	30052	30084	1.36e-07
												chr14	chr12	P	295	97.288	17387	17679	24858	25151	1.77e-140
												chr14	chr6	P	295	97.288	17387	17679	33252	33545	1.77e-140
												chr14	chr5	P	295	97.288	17387	17679	33120	33413	1.77e-140
												chr14	chr10	P	294	97.279	17387	17678	20768	21060	6.37e-140
												chr14	chr16	F	258	96.899	17424	17679	1	257	6.55e-120
												chr14	chr16	F	37	97.297	22685	22721	272	308	7.66e-10
												chr14	chr16	F	33	96.97	17341	17373	23188	23220	1.28e-07
												chr14	chr17	F	257	96.887	17424	17678	1	256	2.36e-119
												chr14	chr17	F	37	97.297	13827	13863	894	930	7.66e-10
												chr14	chr17	F	44	88.636	17303	17346	22956	22999	4.61e-07
												chr14	chr18	P	220	100	17387	17606	1363	1582	3.07e-113
												chr14	chr18	P	34	100	17339	17372	1616	1649	7.66e-10
												chr14	chr15	P	220	100	17387	17606	14071	14290	3.07e-113
												chr14	chr15	F	75	100	22559	22633	23416	23490	1.24e-32
												chr14	chr15	F	59	98.305	22582	22640	197	255	4.51e-22
												chr14	chr15	F	54	98.148	22582	22635	11	64	2.72e-19
												chr14	chr15	F	54	98.148	22582	22635	42	95	2.72e-19
												chr14	chr15	F	54	98.148	22582	22635	73	126	2.72e-19
												chr14	chr15	F	54	98.148	22582	22635	104	157	2.72e-19
												chr14	chr15	F	54	98.148	22582	22635	135	188	2.72e-19
												chr14	chr15	F	54	98.148	22582	22635	166	219	2.72e-19
												chr14	chr15	P	66	87.879	22582	22645	5018	5080	1.27e-12
												chr14	chr15	F	33	100	22603	22635	1	33	2.75e-09
												chr14	chr15	F	42	90.476	12863	12903	21680	21720	4.61e-07
												chr14	chr15	P	31	96.774	22606	22635	5058	5088	5.96e-06
												chr14	chr11	P	33	96.97	22544	22576	23694	23726	1.28e-07
												chr14	chr11	P	54	83.333	10717	10770	3003	3056	5.96e-06
												chr14	chr3	P	57	98.246	22582	22638	19653	19709	5.84e-21
												chr14	chr3	P	33	96.97	22544	22576	23725	23757	1.28e-07
												chr15	chr15	F	219	100	32	250	1	219	1.09e-112
												chr15	chr15	F	188	100	63	250	1	188	1.87e-95
												chr15	chr15	F	157	100	94	250	1	157	3.19e-78
												chr15	chr15	F	126	100	125	250	1	126	5.46e-61
												chr15	chr15	F	95	100	156	250	1	95	9.33e-44
												chr15	chr15	F	64	100	187	250	1	64	1.59e-26
												chr15	chr15	F	52	98.077	23439	23490	11	62	3.48e-18
												chr15	chr15	F	52	98.077	23439	23490	42	93	3.48e-18
												chr15	chr15	F	52	98.077	23439	23490	73	124	3.48e-18
												chr15	chr15	F	52	98.077	23439	23490	104	155	3.48e-18
												chr15	chr15	F	52	98.077	23439	23490	135	186	3.48e-18
												chr15	chr15	F	52	98.077	23439	23490	166	217	3.48e-18
												chr15	chr15	F	52	98.077	23439	23490	197	248	3.48e-18
												chr15	chr15	P	67	91.045	5023	5088	190	253	4.5e-17
												chr15	chr15	P	48	97.917	5041	5088	4	50	2.09e-15
												chr15	chr15	P	48	97.917	5041	5088	35	81	2.09e-15
												chr15	chr15	P	48	97.917	5041	5088	66	112	2.09e-15
												chr15	chr15	P	48	97.917	5041	5088	97	143	2.09e-15
												chr15	chr15	P	48	97.917	5041	5088	128	174	2.09e-15
												chr15	chr15	P	48	97.917	5041	5088	159	205	2.09e-15
												chr15	chr15	P	40	97.5	23439	23478	5041	5080	1.63e-11
												chr15	chr15	F	33	100	1	33	218	250	2.73e-09
												chr15	chr15	F	31	100	23460	23490	1	31	3.53e-08
												chr15	chr15	F	28	100	18551	18578	5026	5053	1.64e-06
												chr15	chr15	P	31	96.774	5058	5088	221	250	5.9e-06
												chr15	chr3	P	394	100	13954	14347	23886	24279	0
												chr15	chr3	P	225	99.111	1	225	19650	19874	1.09e-112
												chr15	chr3	P	194	98.969	1	194	19650	19843	1.87e-95
												chr15	chr3	P	163	98.773	1	163	19650	19812	3.19e-78
												chr15	chr3	P	132	98.485	1	132	19650	19781	5.46e-61
												chr15	chr3	P	101	98.02	1	101	19650	19750	9.33e-44
												chr15	chr3	P	70	97.143	1	70	19650	19719	1.59e-26
												chr15	chr3	P	52	98.077	23439	23490	19658	19709	3.48e-18
												chr15	chr3	F	72	90.278	5018	5088	19649	19716	1.25e-17
												chr15	chr3	P	39	94.872	1	39	19650	19688	2.73e-09
												chr15	chr3	F	37	91.892	5052	5088	19650	19685	5.9e-06
												chr15	chr9	P	311	99.035	13986	14296	18423	18733	7.93e-159
												chr15	chr18	F	283	99.647	14066	14348	1358	1639	4.84e-146
												chr15	chr18	F	36	97.222	14027	14062	1675	1710	2.73e-09
												chr15	chr5	P	83	93.976	5011	5093	7999	8080	3.43e-28
												chr15	chr5	P	67	88.06	5023	5088	30346	30409	9.73e-14
												chr15	chr5	P	59	89.831	5023	5080	33513	33569	1.26e-12
												chr15	chr10	P	42	97.619	13072	13113	2000	2041	1.26e-12
												chr15	chr10	P	65	86.154	162	226	4045	4103	2.11e-10
												chr15	chr10	P	65	86.154	131	195	4045	4103	2.11e-10
												chr15	chr10	P	65	86.154	100	164	4045	4103	2.11e-10
												chr15	chr10	P	65	86.154	69	133	4045	4103	2.11e-10
												chr15	chr10	P	65	86.154	38	102	4045	4103	2.11e-10
												chr15	chr10	P	65	86.154	7	71	4045	4103	2.11e-10
												chr15	chr10	P	58	87.931	193	250	4052	4103	7.58e-10
												chr15	chr10	F	36	91.667	5051	5086	4045	4080	5.9e-06
												chr15	chr1	F	45	86.667	14001	14045	23219	23263	5.9e-06
												chr15	chr1	P	66	81.818	18875	18935	25929	25993	5.9e-06
												chr15	chr14	P	226	99.115	14071	14296	17381	17606	3.04e-113
												chr15	chr14	P	59	89.831	5023	5080	22582	22638	1.26e-12
												chr15	chr2	P	226	99.115	14071	14296	14656	14881	3.04e-113
												chr15	chr17	P	183	100	14071	14253	1	183	1.12e-92
												chr15	chr17	P	63	90.476	18869	18930	20748	20807	7.52e-15
												chr15	chr17	P	64	89.062	18868	18931	16445	16506	2.71e-14
												chr15	chr17	P	47	95.745	18893	18939	20708	20754	9.73e-14
												chr15	chr17	F	57	91.228	13086	13142	20730	20783	3.5e-13
												chr15	chr17	F	40	92.5	17709	17747	856	895	1.27e-07
												chr15	chr16	P	183	100	14071	14253	1	183	1.12e-92
												chr15	chr16	P	51	84.314	14001	14051	214	264	5.9e-06
												chr15	chr19	F	49	93.878	18887	18935	3876	3923	1.26e-12
												chr15	chr19	P	38	97.368	13076	13113	3851	3888	2.11e-10
												chr16	chr1	P	97	91.753	9578	9674	18374	18469	5.65e-31
												chr16	chr17	F	260	99.615	1	259	1	260	2.93e-133
												chr16	chr17	F	88	100	23229	23316	23014	23101	7.21e-40
												chr16	chr18	P	183	100	1	183	1363	1545	1.12e-92
												chr16	chr18	P	42	90.476	23188	23229	1606	1647	1.26e-07
												chr16	chr15	P	45	86.667	220	264	14001	14045	5.86e-06
												chr16	chr19	P	101	98.02	380	480	12011	12111	9.26e-44
												chr16	chr19	P	74	100	23229	23302	12110	12183	4.37e-32
												chr16	chr19	F	42	97.619	17321	17362	3819	3859	4.5e-12
												chr17	chr17	F	72	100	16507	16578	16478	16549	5.6e-31
												chr17	chr17	F	43	100	16536	16578	16478	16520	7.4e-15
												chr17	chr17	F	39	97.436	20748	20786	20717	20755	5.76e-11
												chr17	chr17	F	40	95	20715	20754	16444	16483	7.45e-10
												chr17	chr17	F	45	91.111	20748	20792	16446	16490	2.68e-09
												chr17	chr17	F	45	88.889	16446	16490	888	932	1.25e-07
												chr17	chr10	P	40	92.5	16459	16498	1990	2027	1.25e-07
												chr17	chr18	P	183	100	1	183	1363	1545	1.11e-92
												chr17	chr18	P	67	92.537	14090	14155	13787	13852	2.64e-19
												chr17	chr18	F	37	91.892	20747	20783	18809	18844	5.8e-06
												chr17	chr15	P	44	97.727	20711	20754	18893	18936	9.57e-14
												chr17	chr3	P	49	85.714	20747	20795	7198	7246	1.61e-06
												chr17	chr19	P	123	100	22965	23087	12110	12232	2.5e-59
												chr17	chr19	P	85	84.706	20710	20793	3846	3927	2.06e-15
												chr17	chr19	P	45	91.111	16445	16489	3876	3920	2.68e-09
												chr17	chr19	P	44	90.909	20748	20791	3876	3919	9.64e-09
												chr17	chr19	P	32	96.875	16459	16490	3847	3878	4.49e-07
												chr18	chr18	P	33	96.97	10299	10331	10296	10328	1.14e-07
												chr18	chr14	P	226	99.115	1363	1588	17381	17606	2.72e-113
												chr18	chr2	P	226	99.115	1363	1588	14656	14881	2.72e-113
												chr18	chr17	P	54	98.148	13799	13852	14090	14143	2.41e-19
												chr18	chr19	P	44	90.909	18802	18844	3884	3927	3.16e-08
												chr19	chr19	F	56	94.643	568	623	498	553	4.01e-17
												chr19	chr2	P	83	93.976	3847	3927	3593	3675	3.05e-28
												chr19	chr15	P	35	100	3854	3888	13076	13110	1.88e-10
												chr19	chr3	P	34	94.118	19288	19321	3306	3339	1.46e-06
												chr19	chr1	P	45	95.556	3848	3892	34814	34857	4.03e-12
