# Supplementary material for: Comprehensive Analysis of the Complete Mitochondrial Genomes of Dendrobium nobile Lindl. and Dendrobium denneanum Kerr., Two Precious Traditional Chinese Medicinal Herbs
Source: Int J Mol Sci. 2026 Apr 11;27(8):3441. doi: 10.3390/ijms27083441 (PMC13115791; doi:10.3390/ijms27083441)
Supplement: Supplementary file 1 [file ijms-27-03441-s001.zip › Table S5 Dendrobium nobile-mt.ssr.statistics]

Specifications
==============

Sequence source file: "reputer//mt.fa"

Definement of microsatellites (unit size / minimum number of repeats):
(1/10) (2/5) (3/4) (4/3) (5/3) (6/3) 


RESULTS OF MICROSATELLITE SEARCH
================================

Total number of sequences examined:              21
Total size of examined sequences (bp):           641414
Total number of identified SSRs:                 158
Number of SSR containing sequences:              21
Number of sequences containing more than 1 SSR:  20
Number of SSRs present in compound formation:    0


Distribution to different repeat type classes
---------------------------------------------

Unit size	Number of SSRs
1	43
2	34
3	22
4	55
5	2
6	2

Frequency of identified SSR motifs
----------------------------------

Repeats	3	4	5	6	7	8	9	10	11	12	13	14	15	total
A	-	-	-	-	-	-	-	14	6	1				21
T	-	-	-	-	-	-	-	15	3	1	2		1	22
AG	-	-	4											4
AT	-	-	4	3										7
CT	-	-	8											8
GA	-	-	3											3
TA	-	-	3	3	2		1							9
TC	-	-	2	1										3
AAC	-	1												1
ACT	-	1												1
AGA	-	1												1
AGC	-	2												2
ATA	-	1												1
ATC	-	1												1
CAA	-	1												1
CTA	-	1												1
CTC	-	2												2
CTT	-	2												2
GAA	-	2												2
TAC	-	1												1
TAG	-	1												1
TCT	-	3												3
TTC	-	2												2
AAAG	2													2
AAGA	2													2
AAGT	1													1
AATC	1													1
ACTG	1													1
AGAA	8													8
AGAC	1													1
AGCA	1													1
AGTA	1													1
ATTA	1													1
CATT	1													1
CTTC	2													2
CTTT	5													5
GACC	1													1
GAGC	1													1
GCCG	1													1
GCCT	1													1
GCTA	1													1
GGTG	1													1
GTCA	1													1
TCAC	1													1
TCCT	1													1
TCTT	2													2
TGAC	1													1
TTCA	1													1
TTCC	1													1
TTCT	7													7
TTTC	7													7
ATCAA	1													1
GATGG	1													1
GGAAAT	1													1
TGTATT	1													1

Frequency of classified repeat types (considering sequence complementary)
-------------------------------------------------------------------------

Repeats	3	4	5	6	7	8	9	10	11	12	13	14	15	total
A/T	-	-	-	-	-	-	-	29	9	2	2		1	43
AG/CT	-	-	17	1										18
AT/AT	-	-	7	6	2		1							16
AAC/GTT	-	2												2
AAG/CTT	-	10												10
AAT/ATT	-	1												1
ACT/AGT	-	4												4
AGC/CTG	-	2												2
AGG/CCT	-	2												2
ATC/ATG	-	1												1
AAAG/CTTT	33													33
AAGC/CTTG	1													1
AAGG/CCTT	4													4
AAGT/ACTT	2													2
AATC/ATTG	1													1
AATG/ATTC	2													2
AATT/AATT	1													1
ACAG/CTGT	1													1
ACCC/GGGT	1													1
ACCG/CGGT	1													1
ACTC/AGTG	1													1
ACTG/AGTC	3													3
AGCG/CGCT	1													1
AGCT/AGCT	1													1
AGGC/CCTG	1													1
CCGG/CCGG	1													1
AAATC/ATTTG	1													1
ATCCC/ATGGG	1													1
AAATAC/ATTTGT	1													1
AAATGG/ATTTCC	1													1
