# Supplementary material for: Comprehensive Analysis of the Complete Mitochondrial Genomes of Dendrobium nobile Lindl. and Dendrobium denneanum Kerr., Two Precious Traditional Chinese Medicinal Herbs
Source: Int J Mol Sci. 2026 Apr 11;27(8):3441. doi: 10.3390/ijms27083441 (PMC13115791; doi:10.3390/ijms27083441)
Supplement: Supplementary file 1 [file ijms-27-03441-s001.zip › Table S6 Dendrobium denneanum-mt.ssr.statistics]

Specifications
==============

Sequence source file: "reputer//mt.fa"

Definement of microsatellites (unit size / minimum number of repeats):
(1/10) (2/5) (3/4) (4/3) (5/3) (6/3) 


RESULTS OF MICROSATELLITE SEARCH
================================

Total number of sequences examined:              19
Total size of examined sequences (bp):           558760
Total number of identified SSRs:                 157
Number of SSR containing sequences:              19
Number of sequences containing more than 1 SSR:  19
Number of SSRs present in compound formation:    0


Distribution to different repeat type classes
---------------------------------------------

Unit size	Number of SSRs
1	33
2	42
3	22
4	43
5	10
6	7

Frequency of identified SSR motifs
----------------------------------

Repeats	3	4	5	6	7	8	9	10	11	total
A	-	-	-	-	-	-	-	17	2	19
T	-	-	-	-	-	-	-	10	4	14
AG	-	-	4							4
AT	-	-	8	2	2					12
CA	-	-	1							1
CT	-	-	4							4
GA	-	-	3		1					4
TA	-	-	5	2	4	1			1	13
TC	-	-	4							4
AAC	-	1								1
AAG	-	1								1
ACT	-	1								1
AGA	-	2								2
CTA	-	2								2
GAA	-	3	1							4
GAG	-	1								1
GCT	-	2								2
GTA	-	1								1
TAC	-	1								1
TCT	-	2								2
TGA	-	1								1
TTC	-	2	1							3
AAAC	1									1
AAAG	6									6
AAGA	2									2
AATG	1									1
AGGC	1									1
AGTG	1									1
CCAC	1									1
CTAT	1									1
CTTT	3									3
GAAA	2									2
GAAG	1									1
GCCG	1									1
GCTA	1									1
GGAA	1									1
GGCT	1									1
GTCT	1									1
TACT	1									1
TATC	1									1
TCGC	1									1
TCTT	2									2
TGAC	1									1
TGAT	1									1
TGGT	1									1
TTCT	7									7
TTGC	1									1
TTTC	2									2
AAAAG	2									2
ATAGA	1									1
CCTTT	1									1
CTATT	1									1
GAGAG	2									2
TACTA	1									1
TAGTA	1									1
TCTTC	1									1
ACAAAT	1									1
ATAGAT	1									1
CTGGTA	1									1
TAGAAA	1									1
TTTCTA	1									1
TTTGTA	1									1
TTTTTC	1									1

Frequency of classified repeat types (considering sequence complementary)
-------------------------------------------------------------------------

Repeats	3	4	5	6	7	8	9	10	11	total
A/T	-	-	-	-	-	-	-	27	6	33
AC/GT	-	-	1							1
AG/CT	-	-	15		1					16
AT/AT	-	-	13	4	6	1			1	25
AAC/GTT	-	1								1
AAG/CTT	-	10	2							12
ACT/AGT	-	5								5
AGC/CTG	-	2								2
AGG/CCT	-	1								1
ATC/ATG	-	1								1
AAAC/GTTT	1									1
AAAG/CTTT	24									24
AACC/GGTT	1									1
AAGC/CTTG	1									1
AAGG/CCTT	2									2
AAGT/ACTT	1									1
AATC/ATTG	1									1
AATG/ATTC	1									1
ACAG/CTGT	1									1
ACCC/GGGT	1									1
ACTC/AGTG	1									1
ACTG/AGTC	1									1
AGAT/ATCT	2									2
AGCC/CTGG	1									1
AGCG/CGCT	1									1
AGCT/AGCT	1									1
AGGC/CCTG	1									1
CCGG/CCGG	1									1
AAAAG/CTTTT	2									2
AAAGG/CCTTT	1									1
AAGAG/CTCTT	1									1
AATAG/ATTCT	2									2
ACTAT/AGTAT	2									2
AGAGG/CCTCT	2									2
AAAAAG/CTTTTT	1									1
AAATAC/ATTTGT	2									2
AAATAG/ATTTCT	2									2
ACCAGT/ACTGGT	1									1
AGATAT/ATATCT	1									1
