# Supplementary material for: Comprehensive Analysis of the Complete Mitochondrial Genomes of Dendrobium nobile Lindl. and Dendrobium denneanum Kerr., Two Precious Traditional Chinese Medicinal Herbs
Source: Int J Mol Sci. 2026 Apr 11;27(8):3441. doi: 10.3390/ijms27083441 (PMC13115791; doi:10.3390/ijms27083441)
Supplement: Supplementary file 1 [file ijms-27-03441-s001.zip › Table S7 Dendrobium nobile-mt.tandem.xls]

Table S7 Tandem repeats in each chromosome of mitochondrial genome in Dendrobium nobile Lindl.
NO.	Chr	Size	Repeat sequence	Copy	Percent Matches	Start	End
1	chr1	36	3.4	AGCAAAGCGAGAGGAGAAAGCTTGTCTTTACTCG	93	24018	24136
2	chr1	36	2.9	GAAAGCTTGTCTTTACTCGAGCAAAGCGAGAGGAAA	100	24031	24136
3	chr1	28	2.5	TCAACAAGAAAAGGCAATAGTTGAACT	74	34394	34464
4	chr1	12	2.2	CCTGATGGAGAG	100	39702	39727
5	chr1	13	2.2	GGATACAAATTGA	100	40762	40789
6	chr1	13	1.9	ACACATTAGATAC	100	46302	46326
7	chr1	13	1.9	AGATTGGTTGGGA	100	51922	51946
8	chr2	15	2.4	AAAGAAGAATATAGATG	82	39640	39676
9	chr2	17	2.4	TTGATTTGATGTTCTT	91	45299	45338
10	chr3	17	2.1	CTACTTTTTCTCTATTT	88	7	41
11	chr3	17	2.1	CTACTTTTTCTCTATTT	88	29877	29911
12	chr3	32	3.2	TCGAGTAAAGACAAGCTTTCCTCTCGCTTTGC	100	50539	50639
13	chr4	24	2.2	TCTTCGAATCAAACTAGCGCCTTT	93	1811	1862
14	chr4	13	1.9	TCTAGCGCCTTTA	100	4126	4150
15	chr4	16	2.1	TTTTGGAATTTGGGAT	88	6488	6521
16	chr4	29	2	ATAGATTTCCGTATCTAACAATTGTATGC	100	22501	22558
17	chr4	17	2	TGTAAACCCCAGAACAG	94	28718	28751
18	chr5	31	2.6	CGCCTCTCCTTTTAGTCGAGTATAACACTAG	98	2936	3017
19	chr5	15	3.1	AAAAAGAAGAAGAA	78	18049	18094
20	chr5	17	2.3	AAGAAAAAGAAGAAGAA	86	18059	18097
21	chr5	13	2	TATTACATTAGAA	100	19469	19494
22	chr6	26	1.9	AGATTTTTCTATTTCATACTCTATTAA	84	21303	21353
23	chr6	14	2.1	TCTCATACTATTAC	100	29969	29998
24	chr6	12	3.6	AGATAATTCTTA	84	30084	30127
25	chr7	31	4.1	GGAGAGGAGCCGTTAGGCCACTCGACTGAAA	100	13	139
26	chr7	29	2	ATAGATTTCCGTATCTAACAATTGTATGC	100	16688	16745
27	chr7	16	4	TTTTCTTTTTTTCATTC	69	17134	17199
28	chr7	14	2.3	TATTCTTTTTTTTTC	85	17167	17199
29	chr7	19	1.9	CTAATTCTTTTTATAGATA	94	20590	20626
30	chr7	15	3.2	TTCTTTTCTTCTTTCTATT	69	23619	23675
31	chr8	17	2.1	CTACTTTTTCTCTATTT	88	7	41
32	chr8	33	3.3	CCTCTCGCTTTCAGTCGAGTCTAACAGAAGTTAC	67	15503	15606
33	chr8	27	3.2	TCGAGTACTTCGTTCCTCTCCTTTCAG	66	15549	15640
34	chr8	60	2.3	TCCTCTCCTTTCAGTCGAGTCTAACAGAAGTTACCCTCTCGCTTTGCTCGAGTACTTCGT	100	15502	15640
35	chr10	16	1.9	TTGAAGCATTAAGTAT	93	20872	20902
36	chr10	16	2.3	TTCTTATTCTTTCAAT	90	22229	22265
37	chr11	17	2.1	CTACTTTTTCTCTATTT	88	14192	14226
38	chr12	15	3.5	GATACTGTGGTCTCT	78	7077	7128
39	chr12	28	4.5	AAAGGCAATAGTTTCACTTAGACAAGTG	100	11422	11547
40	chr14	31	4.2	GGAGAGGAGCCGTTAGGCCACTCGACTGAAA	100	32	162
41	chr17	22	2	GAAATTCTTCTTATATATTAT	85	1479	1520
42	chr17	22	1.9	GAAAGCATATGTGACATATGAG	95	3932	3973
43	chr17	18	3.2	TCTATACGAAATATCGTA	66	22313	22369
44	chr19	29	2	ATAGATTTCCGTATCTAACAATTGTATGC	100	22249	22306
