# Supplementary material for: Comprehensive Analysis of the Complete Mitochondrial Genomes of Dendrobium nobile Lindl. and Dendrobium denneanum Kerr., Two Precious Traditional Chinese Medicinal Herbs
Source: Int J Mol Sci. 2026 Apr 11;27(8):3441. doi: 10.3390/ijms27083441 (PMC13115791; doi:10.3390/ijms27083441)
Supplement: Supplementary file 1 [file ijms-27-03441-s001.zip › Table S8 Dendrobium denneanum-mt.tandem.xls]

Table S8 Tandem repeats in each chromosome of mitochondrial genome in Dendrobium denneanum Kerr.
NO.	Chr	Size	Repeat sequence	Copy	Percent Matches	Start	End
1	chr1	15	3.5	CAGTATCAGACACCA	78	4131	4182
2	chr1	32	3.3	AGCTTCCCTCTCCCAGAGGTCGAGCAAAGAAA	100	13844	13949
3	chr1	14	3	AAAGGAAAGAAGAC	86	45967	46009
4	chr1	15	2.4	AAAGGAAAAGAAGAC	90	45967	46001
5	chr1	14	3.4	GAAGACGAAGAAGT	90	45990	46036
6	chr1	28	2	GAAGACAAAGAAGAGAAGAAAAGAAGT	82	45990	46044
7	chr2	24	2.2	TCTTCGAATCAAACTATCGCCTTT	96	2899	2950
8	chr2	28	2.1	GTTGAACTTAGACAAGTGAAAGGCGAGA	90	3616	3674
9	chr2	19	1.9	CTAATTCTTTTTATAGATA	94	22140	22176
10	chr2	15	3.2	TTCTTTTCTTCTTTCTATT	69	25467	25523
11	chr2	15	3.3	CTTTCAGTCGAGCTA	69	31359	31410
12	chr2	32	2.7	CTCTCTTTCAGTCGAGCTACTTTCTTTCTAGA	96	31354	31441
13	chr2	17	2	TGTAAACCCCAGAACAG	94	37432	37465
14	chr3	17	2.1	ATAGTAATAGTTAGTA	88	216	249
15	chr3	29	2.4	AAACTATCGCCTTTCTTCATCTTCATGAA	100	7143	7213
16	chr3	31	10.9	TCCTCTCGCTTTGCTCGAGCCTATCTCTATA	92	19656	19989
17	chr3	15	2	AAGGAATAAACAAAC	93	25692	25721
18	chr3	21	2.1	TAAATCCAAACAACCTTTTCG	86	25728	25771
19	chr3	13	3	AGATTCTATTATA	80	35290	35326
20	chr4	9	4.3	ATCATCAAT	83	2196	2234
21	chr4	18	2.8	TCACTATCATCAATATCG	90	2200	2247
22	chr4	19	2	GAAAGGTCAGCAGATATAG	85	9781	9818
23	chr4	31	2	CTCGAGCAAAGCGAGAGGATATAGAGATAGG	100	19227	19287
24	chr5	32	4.3	AGGTAAGCTTGTCTTTGCTCGACTGAAAGGAG	100	2550	2688
25	chr5	31	3.6	TCTGAAAAAGAACAATAGGCGCTAGTATTGT	100	27973	28084
26	chr5	31	2.6	CTCGAGCAAAGCGAGAGGATATAGAGATAAG	100	30326	30406
27	chr7	29	4.4	CTTTCTCCTCTCCCAAACAAAGGTCGAGC	100	11627	11753
28	chr7	28	2.6	GAAACTATCGCCTTTCACTTGTCTAAGT	86	16759	16830
29	chr7	24	3	TACGTGCATTCTTACGTCAACCAA	91	20471	20543
30	chr8	28	2.5	AAGGCGATAGTTTCACTTAGACAAGTTC	97	25571	25639
31	chr9	34	2.4	GAAAGATAGAGGTATGAAATGACTCTGTCTTTCT	100	3270	3351
32	chr9	6	4.8	ACTGGT	92	5652	5681
33	chr9	31	6.6	TCCTCTCGCTTTGCTCGAGCCTATCTCTATA	100	9738	9942
34	chr9	29	2.2	CCTTTTCTTAAGAATCAAACTATTG	76	23087	23145
35	chr9	29	2.7	GAATCAAACTATTGCCTTTTGTTCTTGAA	93	23097	23173
36	chr10	25	2.2	TCTCGCTTTGCTCGAGCCTATCTCC	100	4055	4108
37	chr11	33	4.3	TCCTCTCCTTTCAGTCGAGTATAACAGAAGTTC	100	8014	8155
38	chr12	28	1.9	ACTTAGACAAGTGAAAGGCGATAGTTGA	92	12454	12507
39	chr12	15	3.5	CAATATTTAGATTCT	69	14211	14260
40	chr12	28	1.9	TATTTAGATTCTCAATATTGGACTTTTC	100	14214	14267
41	chr14	16	2.2	AATAGAAAATAGAGAAG	90	16674	16709
42	chr15	31	8.1	GATATAGAGATAGGCTCGAGCAAAGCGAGAG	100	1	250
43	chr15	17	3.2	AGATATATCGTATAGAA	67	14320	14369
44	chr16	21	1.9	TCATAAGGAGAAGAAGAAC	90	17448	17486
45	chr17	29	3.5	AAGGCGATAGTTTTTCATGAAGATGAAGA	100	16478	16578
46	chr17	31	2.3	AAAGGCGCGAAGCGTTGAACTTAGACAAGTG	97	20717	20786
47	chr18	11	2.5	TATTATATGGTA	88	11539	11567
48	chr18	12	3.2	TATATATATAGA	82	13072	13110
49	chr18	20	2	TCTGTTCTGTAGAGATTGAC	100	17420	17459
50	chr19	28	1.9	AACTATCGCCTTGAACTTGTCTAAGTTC	88	3848	3901
51	chr19	22	1.9	GAAAGCATATGTGACATATGAG	95	11878	11919
