# Supplementary material for: Comprehensive Analysis of the Complete Mitochondrial Genomes of Dendrobium nobile Lindl. and Dendrobium denneanum Kerr., Two Precious Traditional Chinese Medicinal Herbs
Source: Int J Mol Sci. 2026 Apr 11;27(8):3441. doi: 10.3390/ijms27083441 (PMC13115791; doi:10.3390/ijms27083441)
Supplement: Supplementary file 1 [file ijms-27-03441-s001.zip › Table S9 The KaKs values of each gene inferred selection regime of Dendrobium nobile and Dendrobium denneanum after pairwise comparison with other species.xlsx]

## Sheet: Sheet1
Table S9 The KaKs values of each gene inferred selection regime of Dendrobium nobile Lindl. and Dendrobium denneanum Kerr. after pairwise comparison with other species
Sample	Kaks	Average of Kaks	inferred selection regime	Gene	Vs			Sample	Kaks	Average of Kaks	inferred selection regime	Gene	Vs
D. nobile Lindl.	0.515673	0.234362	purifying selection	atp1	Dendrobium_nobile vs Dendrobium_denneanum			D. denneanum Kerr.	0.257818	0.221839	purifying selection	atp1	Dendrobium_denneanum vs MH591890.1
	0.128077			atp1	Dendrobium_nobile vs MH591890.1				0.193906			atp1	Dendrobium_denneanum vs NC_006581.1
	0.187766			atp1	Dendrobium_nobile vs NC_023209.1				0.165277			atp1	Dendrobium_denneanum vs NC_029809.1
	0.167689			atp1	Dendrobium_nobile vs NC_030753.1				0.270356			atp1	Dendrobium_denneanum vs NC_031696.1
	0.135753			atp1	Dendrobium_nobile vs NC_035958.1				NA			atp1	Dendrobium_denneanum vs NC_042758.1
	0.327385			atp1	Dendrobium_nobile vs NC_038053.1				0.285369	0.499501	purifying selection	atp4	Dendrobium_denneanum vs MH591890.1
	0.178193			atp1	Dendrobium_nobile vs NC_053763.1				NA			atp4	Dendrobium_denneanum vs NC_006581.1
	0			atp4	Dendrobium_nobile vs Dendrobium_denneanum				0.467237			atp4	Dendrobium_denneanum vs NC_029809.1
	0.200961	0.473707	purifying selection	atp4	Dendrobium_nobile vs MH591890.1				0.846815			atp4	Dendrobium_denneanum vs NC_031696.1
	0.512608			atp4	Dendrobium_nobile vs NC_023209.1				0.398583			atp4	Dendrobium_denneanum vs NC_042758.1
	0.391889			atp4	Dendrobium_nobile vs NC_030753.1				0.505219	0.404828	purifying selection	atp6	Dendrobium_denneanum vs MH591890.1
	0.634901			atp4	Dendrobium_nobile vs NC_035958.1				0.415886			atp6	Dendrobium_denneanum vs NC_006581.1
	0.589716			atp4	Dendrobium_nobile vs NC_038053.1				0.288186			atp6	Dendrobium_denneanum vs NC_029809.1
	0.512168			atp4	Dendrobium_nobile vs NC_053763.1				0.395617			atp6	Dendrobium_denneanum vs NC_031696.1
	0			atp6	Dendrobium_nobile vs Dendrobium_denneanum				0.419232			atp6	Dendrobium_denneanum vs NC_042758.1
	0.936123	0.517121	purifying selection	atp6	Dendrobium_nobile vs MH591890.1				NA	0.466732	purifying selection	atp8	Dendrobium_denneanum vs MH591890.1
	0.416132			atp6	Dendrobium_nobile vs NC_023209.1				NA			atp8	Dendrobium_denneanum vs NC_006581.1
	0.386864			atp6	Dendrobium_nobile vs NC_030753.1				0.437875			atp8	Dendrobium_denneanum vs NC_029809.1
	0.414044			atp6	Dendrobium_nobile vs NC_035958.1				0.574465			atp8	Dendrobium_denneanum vs NC_031696.1
	0.450412			atp6	Dendrobium_nobile vs NC_038053.1				0.387856			atp8	Dendrobium_denneanum vs NC_042758.1
	0.499152			atp6	Dendrobium_nobile vs NC_053763.1				NA	0.139555	purifying selection	atp9	Dendrobium_denneanum vs MH591890.1
	NA			atp8	Dendrobium_nobile vs Dendrobium_denneanum				0.121746			atp9	Dendrobium_denneanum vs NC_006581.1
	NA			atp8	Dendrobium_nobile vs MH591890.1				0.060203			atp9	Dendrobium_denneanum vs NC_029809.1
	0.472262	0.527742	purifying selection	atp8	Dendrobium_nobile vs NC_023209.1				0.14502			atp9	Dendrobium_denneanum vs NC_031696.1
	0.360924			atp8	Dendrobium_nobile vs NC_030753.1				0.23125			atp9	Dendrobium_denneanum vs NC_042758.1
	0.87692			atp8	Dendrobium_nobile vs NC_035958.1				NA	0.638131	purifying selection	ccmB	Dendrobium_denneanum vs MH591890.1
	0.430298			atp8	Dendrobium_nobile vs NC_038053.1				0.461579			ccmB	Dendrobium_denneanum vs NC_006581.1
	0.498307			atp8	Dendrobium_nobile vs NC_053763.1				0.709779			ccmB	Dendrobium_denneanum vs NC_029809.1
	NA			atp9	Dendrobium_nobile vs Dendrobium_denneanum				0.862636			ccmB	Dendrobium_denneanum vs NC_031696.1
	NA			atp9	Dendrobium_nobile vs MH591890.1				0.51853			ccmB	Dendrobium_denneanum vs NC_042758.1
	0.0493476	0.134418	purifying selection	atp9	Dendrobium_nobile vs NC_023209.1				0			ccmC	Dendrobium_denneanum vs MH591890.1
	0.186671			atp9	Dendrobium_nobile vs NC_030753.1				0.428213	0.450587	purifying selection	ccmC	Dendrobium_denneanum vs NC_006581.1
	0.172236			atp9	Dendrobium_nobile vs NC_035958.1				0.390649			ccmC	Dendrobium_denneanum vs NC_029809.1
	0.0562622			atp9	Dendrobium_nobile vs NC_038053.1				0.531778			ccmC	Dendrobium_denneanum vs NC_031696.1
	0.207574			atp9	Dendrobium_nobile vs NC_053763.1				0.451706			ccmC	Dendrobium_denneanum vs NC_042758.1
	NA			ccmB	Dendrobium_nobile vs Dendrobium_denneanum				0.165181	0.548364	purifying selection	ccmFc	Dendrobium_denneanum vs MH591890.1
	NA			ccmB	Dendrobium_nobile vs MH591890.1				0.651759			ccmFc	Dendrobium_denneanum vs NC_006581.1
	0.471056	0.54895	purifying selection	ccmB	Dendrobium_nobile vs NC_023209.1				0.757477			ccmFc	Dendrobium_denneanum vs NC_029809.1
	0.46038			ccmB	Dendrobium_nobile vs NC_030753.1				0.554968			ccmFc	Dendrobium_denneanum vs NC_031696.1
	0.588046			ccmB	Dendrobium_nobile vs NC_035958.1				0.612433			ccmFc	Dendrobium_denneanum vs NC_042758.1
	0.536453			ccmB	Dendrobium_nobile vs NC_038053.1				1.25126	0.964802	purifying selection	ccmFn	Dendrobium_denneanum vs MH591890.1
	0.688815			ccmB	Dendrobium_nobile vs NC_053763.1				0.860601			ccmFn	Dendrobium_denneanum vs NC_006581.1
	0			ccmC	Dendrobium_nobile vs Dendrobium_denneanum				0.92373			ccmFn	Dendrobium_denneanum vs NC_029809.1
	0			ccmC	Dendrobium_nobile vs MH591890.1				NA			ccmFn	Dendrobium_denneanum vs NC_031696.1
	0.304465	0.335879	purifying selection	ccmC	Dendrobium_nobile vs NC_023209.1				0.823618			ccmFn	Dendrobium_denneanum vs NC_042758.1
	0.346263			ccmC	Dendrobium_nobile vs NC_030753.1				1.14074	0.714742	purifying selection	cob	Dendrobium_denneanum vs MH591890.1
	0.310795			ccmC	Dendrobium_nobile vs NC_035958.1				0.424651			cob	Dendrobium_denneanum vs NC_006581.1
	0.393314			ccmC	Dendrobium_nobile vs NC_038053.1				NA			cob	Dendrobium_denneanum vs NC_029809.1
	0.324562			ccmC	Dendrobium_nobile vs NC_053763.1				0.560528			cob	Dendrobium_denneanum vs NC_031696.1
	NA			ccmFc	Dendrobium_nobile vs Dendrobium_denneanum				0.733049			cob	Dendrobium_denneanum vs NC_042758.1
	0.263693	0.592285	purifying selection	ccmFc	Dendrobium_nobile vs MH591890.1				0.131998	0.163616	purifying selection	cox1	Dendrobium_denneanum vs MH591890.1
	0.790003			ccmFc	Dendrobium_nobile vs NC_023209.1				0.191747			cox1	Dendrobium_denneanum vs NC_006581.1
	0.613765			ccmFc	Dendrobium_nobile vs NC_030753.1				0.175945			cox1	Dendrobium_denneanum vs NC_029809.1
	0.582272			ccmFc	Dendrobium_nobile vs NC_035958.1				0.183921			cox1	Dendrobium_denneanum vs NC_031696.1
	0.648352			ccmFc	Dendrobium_nobile vs NC_038053.1				0.134468			cox1	Dendrobium_denneanum vs NC_042758.1
	0.655623			ccmFc	Dendrobium_nobile vs NC_053763.1				0.503559	0.411247	purifying selection	cox2	Dendrobium_denneanum vs MH591890.1
	NA			ccmFn	Dendrobium_nobile vs Dendrobium_denneanum				0.382975			cox2	Dendrobium_denneanum vs NC_006581.1
	1.25151	1.01746	neutral selection	ccmFn	Dendrobium_nobile vs MH591890.1				0.363446			cox2	Dendrobium_denneanum vs NC_029809.1
	0.823888			ccmFn	Dendrobium_nobile vs NC_023209.1				NA			cox2	Dendrobium_denneanum vs NC_031696.1
	0.878717			ccmFn	Dendrobium_nobile vs NC_030753.1				0.395008			cox2	Dendrobium_denneanum vs NC_042758.1
	0.732673			ccmFn	Dendrobium_nobile vs NC_035958.1				NA	0.405862	purifying selection	cox3	Dendrobium_denneanum vs MH591890.1
	1.02526			ccmFn	Dendrobium_nobile vs NC_038053.1				0.491509			cox3	Dendrobium_denneanum vs NC_006581.1
	1.39272			ccmFn	Dendrobium_nobile vs NC_053763.1				0.377525			cox3	Dendrobium_denneanum vs NC_029809.1
	NA			cob	Dendrobium_nobile vs Dendrobium_denneanum				NA			cox3	Dendrobium_denneanum vs NC_031696.1
	0.735476	0.502138	purifying selection	cob	Dendrobium_nobile vs MH591890.1				0.348552			cox3	Dendrobium_denneanum vs NC_042758.1
	0.291106			cob	Dendrobium_nobile vs NC_023209.1				0.384466	0.544447	purifying selection	matR	Dendrobium_denneanum vs MH591890.1
	0.481766			cob	Dendrobium_nobile vs NC_030753.1				0.667257			matR	Dendrobium_denneanum vs NC_006581.1
	0.225777			cob	Dendrobium_nobile vs NC_035958.1				0.57709			matR	Dendrobium_denneanum vs NC_029809.1
	0.588354			cob	Dendrobium_nobile vs NC_038053.1				0.563764			matR	Dendrobium_denneanum vs NC_031696.1
	0.690349			cob	Dendrobium_nobile vs NC_053763.1				0.529657			matR	Dendrobium_denneanum vs NC_042758.1
	NA			cox1	Dendrobium_nobile vs Dendrobium_denneanum				NA	0.589852	purifying selection	mttB	Dendrobium_denneanum vs MH591890.1
	0.131998	0.178013	purifying selection	cox1	Dendrobium_nobile vs MH591890.1				NA			mttB	Dendrobium_denneanum vs NC_006581.1
	0.124054			cox1	Dendrobium_nobile vs NC_023209.1				0.524055			mttB	Dendrobium_denneanum vs NC_029809.1
	0.286482			cox1	Dendrobium_nobile vs NC_030753.1				0.659984			mttB	Dendrobium_denneanum vs NC_031696.1
	0.152783			cox1	Dendrobium_nobile vs NC_035958.1				0.585517			mttB	Dendrobium_denneanum vs NC_042758.1
	0.165914			cox1	Dendrobium_nobile vs NC_038053.1				0.656247	0.519602	purifying selection	nad1	Dendrobium_denneanum vs MH591890.1
	0.206848			cox1	Dendrobium_nobile vs NC_053763.1				0.422519			nad1	Dendrobium_denneanum vs NC_006581.1
	0.233392	0.378182	purifying selection	cox2	Dendrobium_nobile vs Dendrobium_denneanum				0.613202			nad1	Dendrobium_denneanum vs NC_029809.1
	0.56947			cox2	Dendrobium_nobile vs MH591890.1				0.554884			nad1	Dendrobium_denneanum vs NC_031696.1
	0.282028			cox2	Dendrobium_nobile vs NC_023209.1				0.351156			nad1	Dendrobium_denneanum vs NC_042758.1
	0.40544			cox2	Dendrobium_nobile vs NC_030753.1				NA			nad2	Dendrobium_denneanum vs MH591890.1
	0.295936			cox2	Dendrobium_nobile vs NC_035958.1				0.529979	0.490616	purifying selection	nad2	Dendrobium_denneanum vs NC_006581.1
	0.473735			cox2	Dendrobium_nobile vs NC_038053.1				0.432335			nad2	Dendrobium_denneanum vs NC_029809.1
	0.38727			cox2	Dendrobium_nobile vs NC_053763.1				0.577826			nad2	Dendrobium_denneanum vs NC_031696.1
	NA			cox3	Dendrobium_nobile vs Dendrobium_denneanum				0.422324			nad2	Dendrobium_denneanum vs NC_042758.1
	NA			cox3	Dendrobium_nobile vs MH591890.1				NA			nad3	Dendrobium_denneanum vs MH591890.1
	0.359178	0.405389	purifying selection	cox3	Dendrobium_nobile vs NC_023209.1				0.403527	0.787783	purifying selection	nad3	Dendrobium_denneanum vs NC_006581.1
	0.520386			cox3	Dendrobium_nobile vs NC_030753.1				0.367405			nad3	Dendrobium_denneanum vs NC_029809.1
	0.325892			cox3	Dendrobium_nobile vs NC_035958.1				1.08025			nad3	Dendrobium_denneanum vs NC_031696.1
	0.295406			cox3	Dendrobium_nobile vs NC_038053.1				1.29995			nad3	Dendrobium_denneanum vs NC_042758.1
	0.526083			cox3	Dendrobium_nobile vs NC_053763.1				0.639061	0.496402	purifying selection	nad4	Dendrobium_denneanum vs MH591890.1
	0.264994	0.489802	purifying selection	matR	Dendrobium_nobile vs Dendrobium_denneanum				0.548258			nad4	Dendrobium_denneanum vs NC_006581.1
	0.346008			matR	Dendrobium_nobile vs MH591890.1				0.461819			nad4	Dendrobium_denneanum vs NC_029809.1
	0.601154			matR	Dendrobium_nobile vs NC_023209.1				0.405203			nad4	Dendrobium_denneanum vs NC_031696.1
	0.517792			matR	Dendrobium_nobile vs NC_030753.1				0.427667			nad4	Dendrobium_denneanum vs NC_042758.1
	0.494175			matR	Dendrobium_nobile vs NC_035958.1				0			nad4L	Dendrobium_denneanum vs MH591890.1
	0.628932			matR	Dendrobium_nobile vs NC_038053.1				0.233699	0.343773	purifying selection	nad4L	Dendrobium_denneanum vs NC_006581.1
	0.575557			matR	Dendrobium_nobile vs NC_053763.1				0.297833			nad4L	Dendrobium_denneanum vs NC_029809.1
	NA	0.593784	purifying selection	mttB	Dendrobium_nobile vs Dendrobium_denneanum				0.476915			nad4L	Dendrobium_denneanum vs NC_031696.1
	NA			mttB	Dendrobium_nobile vs MH591890.1				0.366648			nad4L	Dendrobium_denneanum vs NC_042758.1
	0.451466			mttB	Dendrobium_nobile vs NC_023209.1				1.21191	0.547613	purifying selection	nad5	Dendrobium_denneanum vs MH591890.1
	NA			mttB	Dendrobium_nobile vs NC_030753.1				0.344099			nad5	Dendrobium_denneanum vs NC_006581.1
	0.805082			mttB	Dendrobium_nobile vs NC_035958.1				0.311502			nad5	Dendrobium_denneanum vs NC_029809.1
	0.673516			mttB	Dendrobium_nobile vs NC_038053.1				0.539752			nad5	Dendrobium_denneanum vs NC_031696.1
	0.445072			mttB	Dendrobium_nobile vs NC_053763.1				0.330803			nad5	Dendrobium_denneanum vs NC_042758.1
	NA	0.449955	purifying selection	nad1	Dendrobium_nobile vs Dendrobium_denneanum				0			nad6	Dendrobium_denneanum vs MH591890.1
	0.656247			nad1	Dendrobium_nobile vs MH591890.1				0.478664	0.505683	purifying selection	nad6	Dendrobium_denneanum vs NC_006581.1
	0.58083			nad1	Dendrobium_nobile vs NC_023209.1				0.500026			nad6	Dendrobium_denneanum vs NC_029809.1
	0.37562			nad1	Dendrobium_nobile vs NC_030753.1				0.427418			nad6	Dendrobium_denneanum vs NC_031696.1
	0.283256			nad1	Dendrobium_nobile vs NC_035958.1				0.616624			nad6	Dendrobium_denneanum vs NC_042758.1
	0.295508			nad1	Dendrobium_nobile vs NC_038053.1				1.61469	0.714225	purifying selection	nad7	Dendrobium_denneanum vs MH591890.1
	0.508269			nad1	Dendrobium_nobile vs NC_053763.1				0.556017			nad7	Dendrobium_denneanum vs NC_006581.1
	NA			nad2	Dendrobium_nobile vs Dendrobium_denneanum				0.331024			nad7	Dendrobium_denneanum vs NC_029809.1
	NA			nad2	Dendrobium_nobile vs MH591890.1				0.530329			nad7	Dendrobium_denneanum vs NC_031696.1
	0.540374	0.47468	purifying selection	nad2	Dendrobium_nobile vs NC_023209.1				0.539066			nad7	Dendrobium_denneanum vs NC_042758.1
	0.593866			nad2	Dendrobium_nobile vs NC_030753.1				NA			nad9	Dendrobium_denneanum vs MH591890.1
	0.312039			nad2	Dendrobium_nobile vs NC_035958.1				0.477527	0.334861	purifying selection	nad9	Dendrobium_denneanum vs NC_006581.1
	0.453449			nad2	Dendrobium_nobile vs NC_038053.1				0.385474			nad9	Dendrobium_denneanum vs NC_029809.1
	0.473672			nad2	Dendrobium_nobile vs NC_053763.1				0.241952			nad9	Dendrobium_denneanum vs NC_031696.1
	0			nad3	Dendrobium_nobile vs Dendrobium_denneanum				0.234489			nad9	Dendrobium_denneanum vs NC_042758.1
	0.314173	0.411588	purifying selection	nad3	Dendrobium_nobile vs MH591890.1				0.311484	0.328871	purifying selection	rpl16	Dendrobium_denneanum vs MH591890.1
	0.263826			nad3	Dendrobium_nobile vs NC_023209.1				0.364605			rpl16	Dendrobium_denneanum vs NC_006581.1
	0.368485			nad3	Dendrobium_nobile vs NC_030753.1				0.33216			rpl16	Dendrobium_denneanum vs NC_029809.1
	0.398609			nad3	Dendrobium_nobile vs NC_035958.1				0.287901			rpl16	Dendrobium_denneanum vs NC_031696.1
	0.282104			nad3	Dendrobium_nobile vs NC_038053.1				0.348207			rpl16	Dendrobium_denneanum vs NC_042758.1
	0.842328			nad3	Dendrobium_nobile vs NC_053763.1				2.18257	0.760639	purifying selection	rpl5	Dendrobium_denneanum vs MH591890.1
	1.41139	0.789993	purifying selection	nad4	Dendrobium_nobile vs Dendrobium_denneanum				0.399739			rpl5	Dendrobium_denneanum vs NC_006581.1
	0.710161			nad4	Dendrobium_nobile vs MH591890.1				0.442387			rpl5	Dendrobium_denneanum vs NC_029809.1
	0.513438			nad4	Dendrobium_nobile vs NC_023209.1				0.388752			rpl5	Dendrobium_denneanum vs NC_031696.1
	0.440257			nad4	Dendrobium_nobile vs NC_030753.1				0.389749			rpl5	Dendrobium_denneanum vs NC_042758.1
	0.527529			nad4	Dendrobium_nobile vs NC_035958.1				0.354485	0.427324	purifying selection	rps10	Dendrobium_denneanum vs MH591890.1
	0.699287			nad4	Dendrobium_nobile vs NC_038053.1				0.449249			rps10	Dendrobium_denneanum vs NC_006581.1
	1.22789			nad4	Dendrobium_nobile vs NC_053763.1				0.35157			rps10	Dendrobium_denneanum vs NC_029809.1
	0			nad4L	Dendrobium_nobile vs Dendrobium_denneanum				0.621556			rps10	Dendrobium_denneanum vs NC_031696.1
	0			nad4L	Dendrobium_nobile vs MH591890.1				0.359761			rps10	Dendrobium_denneanum vs NC_042758.1
	0.363118	0.284417	purifying selection	nad4L	Dendrobium_nobile vs NC_023209.1				NA			rps12	Dendrobium_denneanum vs MH591890.1
	0.374622			nad4L	Dendrobium_nobile vs NC_030753.1				0.348322	0.356107	purifying selection	rps12	Dendrobium_denneanum vs NC_006581.1
	0.262483			nad4L	Dendrobium_nobile vs NC_035958.1				0.265333			rps12	Dendrobium_denneanum vs NC_029809.1
	0.227841			nad4L	Dendrobium_nobile vs NC_038053.1				0.531035			rps12	Dendrobium_denneanum vs NC_031696.1
	0.194019			nad4L	Dendrobium_nobile vs NC_053763.1				0.279736			rps12	Dendrobium_denneanum vs NC_042758.1
	NA	0.528654	purifying selection	nad5	Dendrobium_nobile vs Dendrobium_denneanum				0			rps13	Dendrobium_denneanum vs MH591890.1
	1.26344			nad5	Dendrobium_nobile vs MH591890.1				0.311783	0.679891	purifying selection	rps13	Dendrobium_denneanum vs NC_006581.1
	0.297102			nad5	Dendrobium_nobile vs NC_023209.1				0.48656			rps13	Dendrobium_denneanum vs NC_029809.1
	0.325188			nad5	Dendrobium_nobile vs NC_030753.1				1.63357			rps13	Dendrobium_denneanum vs NC_031696.1
	NA			nad5	Dendrobium_nobile vs NC_035958.1				0.287652			rps13	Dendrobium_denneanum vs NC_042758.1
	0.259663			nad5	Dendrobium_nobile vs NC_038053.1				0.247503	0.350678	purifying selection	rps14	Dendrobium_denneanum vs MH591890.1
	0.497878			nad5	Dendrobium_nobile vs NC_053763.1				0.483932			rps14	Dendrobium_denneanum vs NC_006581.1
	NA			nad6	Dendrobium_nobile vs Dendrobium_denneanum				NA			rps14	Dendrobium_denneanum vs NC_029809.1
	0	0.423698	purifying selection	nad6	Dendrobium_nobile vs MH591890.1				NA			rps14	Dendrobium_denneanum vs NC_031696.1
	0.453687			nad6	Dendrobium_nobile vs NC_023209.1				0.320599			rps14	Dendrobium_denneanum vs NC_042758.1
	0.454823			nad6	Dendrobium_nobile vs NC_030753.1				NA			rps7	Dendrobium_denneanum vs MH591890.1
	0.444486			nad6	Dendrobium_nobile vs NC_035958.1				NA			rps7	Dendrobium_denneanum vs NC_006581.1
	0.701305			nad6	Dendrobium_nobile vs NC_038053.1				0.555924	0.522021	purifying selection	rps7	Dendrobium_denneanum vs NC_029809.1
	0.487884			nad6	Dendrobium_nobile vs NC_053763.1				0.15677			rps7	Dendrobium_denneanum vs NC_031696.1
	0.517728	0.511082	purifying selection	nad7	Dendrobium_nobile vs Dendrobium_denneanum				0.85337			rps7	Dendrobium_denneanum vs NC_042758.1
	1.11886			nad7	Dendrobium_nobile vs MH591890.1
	0.569568			nad7	Dendrobium_nobile vs NC_023209.1
	0.362031			nad7	Dendrobium_nobile vs NC_030753.1
	0.283894			nad7	Dendrobium_nobile vs NC_035958.1
	0.325438			nad7	Dendrobium_nobile vs NC_038053.1
	0.400054			nad7	Dendrobium_nobile vs NC_053763.1
	NA			nad9	Dendrobium_nobile vs Dendrobium_denneanum
	NA			nad9	Dendrobium_nobile vs MH591890.1
	0.421977	0.334952	purifying	nad9	Dendrobium_nobile vs NC_023209.1
	0.204402			nad9	Dendrobium_nobile vs NC_030753.1
	0.293591			nad9	Dendrobium_nobile vs NC_035958.1
	0.354797			nad9	Dendrobium_nobile vs NC_038053.1
	0.399992			nad9	Dendrobium_nobile vs NC_053763.1
	0.294938	0.553344	purifying	rpl5	Dendrobium_nobile vs Dendrobium_denneanum
	0.945314			rpl5	Dendrobium_nobile vs MH591890.1
	0.463758			rpl5	Dendrobium_nobile vs NC_023209.1
	0.411969			rpl5	Dendrobium_nobile vs NC_030753.1
	NA			rpl5	Dendrobium_nobile vs NC_035958.1
	NA			rpl5	Dendrobium_nobile vs NC_038053.1
	0.650743			rpl5	Dendrobium_nobile vs NC_053763.1
	NA	0.450873	purifying	rps10	Dendrobium_nobile vs Dendrobium_denneanum
	0.354485			rps10	Dendrobium_nobile vs MH591890.1
	0.575126			rps10	Dendrobium_nobile vs NC_023209.1
	0.345058			rps10	Dendrobium_nobile vs NC_030753.1
	NA			rps10	Dendrobium_nobile vs NC_035958.1
	0.528823			rps10	Dendrobium_nobile vs NC_038053.1
	NA			rps10	Dendrobium_nobile vs NC_053763.1
	NA	0.361254	purifying	rps12	Dendrobium_nobile vs Dendrobium_denneanum
	NA			rps12	Dendrobium_nobile vs MH591890.1
	0.371335			rps12	Dendrobium_nobile vs NC_023209.1
	0.376669			rps12	Dendrobium_nobile vs NC_030753.1
	0.276329			rps12	Dendrobium_nobile vs NC_035958.1
	0.396778			rps12	Dendrobium_nobile vs NC_038053.1
	0.38516			rps12	Dendrobium_nobile vs NC_053763.1
	NA	0.451233	purifying	rps13	Dendrobium_nobile vs Dendrobium_denneanum
	0			rps13	Dendrobium_nobile vs MH591890.1
	0.535057			rps13	Dendrobium_nobile vs NC_023209.1
	0.407258			rps13	Dendrobium_nobile vs NC_030753.1
	0.411386			rps13	Dendrobium_nobile vs NC_035958.1
	NA			rps13	Dendrobium_nobile vs NC_038053.1
	NA			rps13	Dendrobium_nobile vs NC_053763.1
	0	0.512505	purifying	rps14	Dendrobium_nobile vs Dendrobium_denneanum
	NA			rps14	Dendrobium_nobile vs MH591890.1
	0.477521			rps14	Dendrobium_nobile vs NC_023209.1
	0.363958			rps14	Dendrobium_nobile vs NC_030753.1
	NA			rps14	Dendrobium_nobile vs NC_035958.1
	0.585228			rps14	Dendrobium_nobile vs NC_038053.1
	0.623311			rps14	Dendrobium_nobile vs NC_053763.1
	NA	0.643155	purifying	rps7	Dendrobium_nobile vs Dendrobium_denneanum
	NA			rps7	Dendrobium_nobile vs MH591890.1
	0.428275			rps7	Dendrobium_nobile vs NC_023209.1
	0.621779			rps7	Dendrobium_nobile vs NC_030753.1
	0.879411			rps7	Dendrobium_nobile vs NC_035958.1
	NA			rps7	Dendrobium_nobile vs NC_038053.1
	NA			rps7	Dendrobium_nobile vs NC_053763.1
